# Supplementary material for: Photosynthetic sea slugs induce protective changes to the light reactions of the chloroplasts they steal from algae
Source: eLife. 2020 Oct 20;9:e57389. doi: 10.7554/eLife.57389 (PMC7679141; doi:10.7554/eLife.57389)
Supplement: Figure 5—source data 1. [file elife-57389-fig5-data1.xlsx]

## Sheet: Fig5A CO2 timida
			Original data (P700 deltaI/I x10³)									After slope correction in Origin (baseline subtraction tool)										Zero levels										Zero levels set									Maximum at onset of light pulse
Time (ms)	E timida 1	E timida 2	E timida 3	E timida 4	E timida 5	E timida 6	E timida 7	E timida 8		Time (ms)	E timida 1	E timida 2	E timida 3	E timida 4	E timida 5	E timida 6	E timida 7	E timida 8		E timida 1	E timida 2	E timida 3	E timida 4	E timida 5	E timida 6	E timida 7	E timida 8		Time (ms)	E timida 1	E timida 2	E timida 3	E timida 4	E timida 5	E timida 6	E timida 7	E timida 8		E timida 1	E timida 2	E timida 3	E timida 4	E timida 5	E timida 6	E timida 7	E timida 8		Time (ms)	E timida 1
-198.9	-2.4019	1.9078	1.1893	-1.8088	4.8549	3.8203	-1.9393	2.3398		-198.9	0	0.02685	-0.00819	0.0438	0.01739	-4.36921e-05	-0.01352	0.01873		0.018442	-0.00249173	0.0136381	0.00240374	-0.0012534	0.00420392	0.00267423	-0.00725271		-198.9	-0.018442	0.0293417	-0.0218281	0.0413963	0.0186434	-0.00424762	-0.0161942	0.0259827		0.219144	0.153875	0.217893	0.132989	0.196458	0.185402	0.114275	0.280076		-198.9	-0.0841548
-196.8	-2.3841	1.8933	1.1844	-1.8292	4.8288	3.7984	-1.9241	2.3479		-196.8	0.0159	0.01212	-0.01348	0.02344	-0.00851	-0.0219	0.00175	0.02678											-196.8	-0.00254199	0.0146117	-0.0271181	0.0210363	-0.0072566	-0.0261039	-0.000924228	0.0340327											-196.8	-0.0115997
-194.7	-2.3877	1.9091	1.1783	-1.8394	4.8537	3.7997	-1.9101	2.3519		-194.7	0.0104	0.02768	-0.01997	0.01329	0.01658	-0.02055	0.01582	0.03074											-194.7	-0.00804199	0.0301717	-0.0336081	0.0108863	0.0178334	-0.0247539	0.0131458	0.0379927											-194.7	-0.0366973
-192.6	-2.3948	1.9249	1.1783	-1.8462	4.8512	3.8087	-1.9012	2.3532		-192.6	0.0014	0.04325	-0.02036	0.00653	0.01427	-0.01151	0.02478	0.032											-192.6	-0.017042	0.0457417	-0.0339981	0.00412626	0.0155234	-0.0157139	0.0221058	0.0392527											-192.6	-0.0777663
-190.5	-2.3983	1.867	1.1844	-1.8758	4.8774	3.8732	-1.9152	2.3505		-190.5	-0.004	-0.01488	-0.01465	-0.02303	0.04067	0.05304	0.01085	0.02926											-190.5	-0.022442	-0.0123883	-0.0282881	-0.0254337	0.0419234	0.0488361	0.00817577	0.0365127											-190.5	-0.102408
-188.4	-2.4125	1.8775	1.1796	-1.8905	4.8537	3.8771	-1.9482	2.3318		-188.4	-0.0201	-0.00461	-0.01984	-0.03769	0.01716	0.05699	-0.02208	0.01051											-188.4	-0.038542	-0.00211827	-0.0334781	-0.0400937	0.0184134	0.0527861	-0.0247542	0.0177627											-188.4	-0.175875
-186.3	-2.3735	1.846	1.1796	-1.8724	4.8487	3.8655	-1.961	2.3264		-186.3	0.017	-0.03634	-0.02023	-0.01954	0.01236	0.04543	-0.03481	0.00507											-186.3	-0.00144199	-0.0338483	-0.0338681	-0.0219437	0.0136134	0.0412261	-0.0374842	0.0123227											-186.3	-0.00658012
-184.2	-2.3688	1.8157	1.2039	-1.8417	4.8076	3.8384	-1.9495	2.3371		-184.2	0.01979	-0.06687	0.00368	0.0112	-0.02855	0.01838	-0.02325	0.01573											-184.2	0.00134801	-0.0643783	-0.00995811	0.00879626	-0.0272966	0.0141761	-0.0259242	0.0229827											-184.2	0.00615125
-182.1	-2.364	1.8184	1.2149	-1.8042	4.8412	3.8061	-1.9444	2.3345		-182.1	0.02269	-0.0644	0.01429	0.04874	0.00524	-0.01388	-0.01808	0.01308											-182.1	0.00424801	-0.0619083	0.000651895	0.0463363	0.0064934	-0.0180839	-0.0207542	0.0203327											-182.1	0.0193846
-180	-2.3912	1.8368	1.2161	-1.8122	4.835	3.81	-1.9444	2.3291		-180	-0.00641	-0.04623	0.0151	0.04078	-0.000764083	-0.00993	-0.01801	0.00764											-180	-0.024852	-0.0437383	0.00146189	0.0383763	0.000489322	-0.0141339	-0.0206842	0.0148927											-180	-0.113405
-177.9	-2.3569	1.8762	1.1893	-1.8394	4.8225	3.828	-1.9139	2.3358		-177.9	0.02599	-0.00706	-0.01209	0.01363	-0.01307	0.00812	0.01256	0.0143											-177.9	0.00754801	-0.00456827	-0.0257281	0.0112263	-0.0118166	0.00391608	0.00988577	0.0215527											-177.9	0.0344432
-175.8	-2.3605	1.9051	1.2125	-1.8565	4.8275	3.8074	-1.919	2.3666		-175.8	0.02049	0.02161	0.01072	-0.00343	-0.00788	-0.01244	0.00753	0.04506											-175.8	0.00204801	0.0241017	-0.00291811	-0.00583374	-0.0066266	-0.0166439	0.00485577	0.0523127											-175.8	0.0093455
-173.7	-2.3711	1.9091	1.2173	-1.8883	4.85	3.8319	-1.9139	2.3586		-173.7	0.00799	0.02538	0.01513	-0.03519	0.01482	0.01211	0.01269	0.03701											-173.7	-0.010452	0.0278717	0.00149189	-0.0375937	0.0160734	0.00790608	0.0100158	0.0442627											-173.7	-0.0476947
-171.6	-2.3841	1.913	1.1991	-1.8758	4.8213	3.819	-1.9254	2.3264		-171.6	-0.00691	0.02905	-0.00346	-0.02265	-0.01369	-0.000747298	0.00126	0.00477											-171.6	-0.025352	0.0315417	-0.0170981	-0.0250537	-0.0124366	-0.00495122	-0.00141423	0.0120227											-171.6	-0.115687
-169.5	-2.3368	1.8867	1.193	-1.9019	4.8487	3.8358	-1.9406	2.3063		-169.5	0.03849	0.00251	-0.00995	-0.0487	0.0139	0.0161	-0.01387	-0.01537											-169.5	0.020048	0.00500173	-0.0235881	-0.0511037	0.0151534	0.0118961	-0.0165442	-0.00811729											-169.5	0.0914834
-167.4	-2.3274	1.8802	1.2234	-1.8553	4.835	3.8113	-1.9304	2.3077		-167.4	0.04599	-0.00422	0.02006	-0.00206	0.000397585	-0.00836	-0.0036	-0.01402											-167.4	0.027548	-0.00172827	0.00642189	-0.00446374	0.00165099	-0.0125639	-0.00627423	-0.00676729											-167.4	0.125707
-165.3	-2.3652	1.8749	1.2185	-1.8133	4.8387	3.8035	-1.9368	2.2742		-165.3	0.00629	-0.00975	0.01477	0.03998	0.00429	-0.01611	-0.00994	-0.04756											-165.3	-0.012152	-0.00725827	0.00113189	0.0375763	0.0055434	-0.0203139	-0.0126142	-0.0403073											-165.3	-0.0554521
-163.2	-2.3841	1.8946	1.2173	-1.8201	4.8313	3.7764	-1.9343	2.2782		-163.2	-0.01451	0.00972	0.01318	0.03322	-0.00292	-0.04316	-0.00737	-0.0436											-163.2	-0.032952	0.0122117	-0.000458105	0.0308163	-0.0016666	-0.0473639	-0.0100442	-0.0363473											-163.2	-0.150367
-161.1	-2.3628	1.8946	1.1735	-1.8088	4.8063	3.7803	-1.9165	2.2889		-161.1	0.00489	0.00949	-0.03101	0.04457	-0.02772	-0.03922	0.0105	-0.03294											-161.1	-0.013552	0.0119817	-0.0446481	0.0421663	-0.0264666	-0.0434239	0.00782577	-0.0256873											-161.1	-0.0618406
-159	-2.3557	1.938	1.1966	-1.8326	4.8338	3.7893	-1.9152	2.3157		-159	0.01008	0.05266	-0.0083	0.02081	-2.79697e-05	-0.03017	0.01187	-0.00619											-159	-0.00836199	0.0551517	-0.0219381	0.0184063	0.00122544	-0.0343739	0.00919577	0.00106271											-159	-0.0381576
-156.9	-2.3415	1.9367	1.1747	-1.8485	4.8151	3.8203	-1.9203	2.3117		-156.9	0.02238	0.05113	-0.03059	0.00495	-0.01853	0.000873838	0.00684	-0.01023											-156.9	0.00393801	0.0536217	-0.0442281	0.00254626	-0.0172766	-0.00333009	0.00416577	-0.00297729											-156.9	0.01797
-154.8	-2.3534	1.9446	1.2076	-1.8553	4.8163	3.8371	-1.9037	2.3452		-154.8	0.00858	0.0588	0.00192	-0.00181	-0.01714	0.01772	0.0235	0.02323											-154.8	-0.00986199	0.0612917	-0.0117181	-0.00421374	-0.0158866	0.0135161	0.0208258	0.0304827											-154.8	-0.0450024
-152.7	-2.3628	1.9393	1.2088	-1.8542	4.8387	3.8629	-1.919	2.3237		-152.7	-0.00272	0.05327	0.00273	-0.000664255	0.00545	0.04357	0.00827	0.00168											-152.7	-0.021162	0.0557617	-0.0109081	-0.003068	0.0067034	0.0393661	0.00559577	0.00893271											-152.7	-0.0965667
-150.6	-2.3427	1.8986	1.1917	-1.8485	4.8263	3.9184	-1.9114	2.3264		-150.6	0.01548	0.01234	-0.01476	0.00508	-0.00675	0.09911	0.01594	0.00434											-150.6	-0.00296199	0.0148317	-0.0283981	0.00267626	-0.0054966	0.0949061	0.0132658	0.0115927											-150.6	-0.0135162
-148.5	-2.3652	1.842	1.1966	-1.8701	4.8387	3.9532	-1.9025	2.305		-148.5	-0.00892	-0.04449	-0.01025	-0.01648	0.00584	0.13396	0.02491	-0.0171											-148.5	-0.027362	-0.0419983	-0.0238881	-0.0188837	0.0070934	0.129756	0.0222358	-0.00984729											-148.5	-0.124859
-146.4	-2.3415	1.8105	1.1808	-1.819	4.8362	3.9106	-1.9101	2.2916		-146.4	0.01288	-0.07622	-0.02644	0.03466	0.00353	0.0914	0.01737	-0.03054											-146.4	-0.00556199	-0.0737283	-0.0400781	0.0322563	0.0047834	0.0871961	0.0146958	-0.0232873											-146.4	-0.0253806
-144.3	-2.3356	1.8144	1.1759	-1.8156	4.8113	3.8745	-1.9521	2.2929		-144.3	0.01688	-0.07256	-0.03173	0.03811	-0.02117	0.05535	-0.02456	-0.02929											-144.3	-0.00156199	-0.0700683	-0.0453681	0.0357063	-0.0199166	0.0511461	-0.0272342	-0.0220373											-144.3	-0.0071277
-142.2	-2.3392	1.8315	1.2125	-1.8088	4.8425	3.8177	-1.9304	2.3023		-142.2	0.01138	-0.05569	0.00448	0.04495	0.01022	-0.00141	-0.00279	-0.01993											-142.2	-0.00706199	-0.0531983	-0.00915811	0.0425463	0.0114734	-0.00561392	-0.00546423	-0.0126773											-142.2	-0.0322254
-140.1	-2.3475	1.8473	1.2051	-1.8417	4.83	3.7816	-1.9482	2.3251		-140.1	0.00118	-0.04012	-0.00331	0.01209	-0.00209	-0.03746	-0.02052	0.00283											-140.1	-0.017262	-0.0376283	-0.0169481	0.00968626	-0.000836595	-0.0416639	-0.0231942	0.0100827											-140.1	-0.0787702
-138	-2.338	1.8473	1.2149	-1.8576	4.8263	3.7661	-1.961	2.3545		-138	0.00878	-0.04035	0.0061	-0.00377	-0.00559	-0.05291	-0.03325	0.03218											-138	-0.00966199	-0.0378583	-0.00753811	-0.00617374	-0.0043366	-0.0571139	-0.0359242	0.0394327											-138	-0.0440897
-135.9	-2.3203	1.8394	1.238	-1.8326	4.8188	3.801	-1.9457	2.3639		-135.9	0.02458	-0.04848	0.02881	0.02128	-0.0129	-0.01797	-0.01789	0.04154											-135.9	0.00613801	-0.0459883	0.0151719	0.0188763	-0.0116466	-0.0221739	-0.0205642	0.0487927											-135.9	0.028009
-133.8	-2.3167	1.8512	1.2137	-1.8519	4.8425	3.8035	-1.9203	2.3077		-133.8	0.02627	-0.03691	0.00412	0.00202	0.011	-0.01542	0.00758	-0.0147											-133.8	0.00782801	-0.0344183	-0.00951811	-0.000383744	0.0122534	-0.0196239	0.00490577	-0.00744729											-133.8	0.0357209
-131.7	-2.3238	1.8236	1.193	-1.8462	4.8674	3.8784	-1.8847	2.2862		-131.7	0.01727	-0.06474	-0.01697	0.00776	0.03609	0.05952	0.04325	-0.03624											-131.7	-0.00117199	-0.0622483	-0.0306081	0.00535626	0.0373434	0.0553161	0.0405758	-0.0289873											-131.7	-0.00534805
-129.6	-2.3132	1.8368	1.1856	-1.8428	4.8313	3.8706	-1.8808	2.2809		-129.6	0.02597	-0.05177	-0.02476	0.0112	0.000182589	0.05177	0.04722	-0.04159											-129.6	0.00752801	-0.0492783	-0.0383981	0.00879626	0.00143599	0.0475661	0.0445458	-0.0343373											-129.6	0.0343519
-127.5	-2.3203	1.821	1.2076	-1.8076	4.7889	3.8848	-1.8834	2.2407		-127.5	0.01697	-0.0678	-0.00315	0.04645	-0.04202	0.06602	0.04468	-0.08183											-127.5	-0.00147199	-0.0653083	-0.0167881	0.0440463	-0.0407666	0.0618161	0.0420058	-0.0745773											-127.5	-0.00671701
-125.4	-2.3108	1.8447	1.2051	-1.8338	4.7665	3.859	-1.9101	2.226		-125.4	0.02457	-0.04433	-0.00604	0.02029	-0.06423	0.04026	0.01805	-0.09657											-125.4	0.00612801	-0.0418383	-0.0196781	0.0178863	-0.0629766	0.0360561	0.0153758	-0.0893173											-125.4	0.0279634
-123.3	-2.3262	1.8736	1.182	-1.8519	4.7714	3.7997	-1.9292	2.2929		-123.3	0.00727	-0.01566	-0.02953	0.00223	-0.05914	-0.01899	-0.000979469	-0.02972											-123.3	-0.011172	-0.0131683	-0.0431681	-0.000173744	-0.0578866	-0.0231939	-0.0036537	-0.0224673											-123.3	-0.0509802
-121.2	-2.3191	1.8775	1.2161	-1.8849	4.7926	3.7339	-1.919	2.2903		-121.2	0.01247	-0.01199	0.00418	-0.03073	-0.03774	-0.08475	0.00929	-0.03236											-121.2	-0.00597199	-0.00949827	-0.00945811	-0.0331337	-0.0364866	-0.0889539	0.00661577	-0.0251073											-121.2	-0.0272515
-119.1	-2.3179	1.888	1.232	-1.8883	4.8151	3.7287	-1.9241	2.2728		-119.1	0.01177	-0.00173	0.01969	-0.03408	-0.01505	-0.0899	0.00426	-0.0499											-119.1	-0.00667199	0.000761733	0.00605189	-0.0364837	-0.0137966	-0.0941039	0.00158577	-0.0426473											-119.1	-0.0304457
-117	-2.3096	1.8762	1.2112	-1.8871	4.8313	3.7403	-1.9292	2.2769		-117	0.01817	-0.01376	-0.0015	-0.03284	0.00134	-0.07825	-0.000776121	-0.04584											-117	-0.000271992	-0.0112683	-0.0151381	-0.0352437	0.0025934	-0.0824539	-0.00345035	-0.0385873											-117	-0.00124116
-114.9	-2.2848	1.9235	1.2149	-1.8485	4.8275	3.7377	-1.9406	2.2956		-114.9	0.04107	0.03331	0.00181	0.0058	-0.00226	-0.08081	-0.01211	-0.02719											-114.9	0.022628	0.0358017	-0.0118281	0.00339626	-0.0010066	-0.0850139	-0.0147842	-0.0199373											-114.9	0.103256
-112.8	-2.3013	1.9235	1.1942	-1.8519	4.8524	3.8151	-1.919	2.2983		-112.8	0.02267	0.03308	-0.01928	0.00244	0.02283	-0.00336	0.00956	-0.02453											-112.8	0.00422801	0.0355717	-0.0329181	3.62561e-05	0.0240834	-0.00756392	0.00688577	-0.0172773											-112.8	0.0192933
-110.7	-2.299	1.8999	1.1905	-1.8701	4.8275	3.8822	-1.9279	2.2742		-110.7	0.02307	0.00925	-0.02337	-0.01571	-0.00187	0.06378	0.000727227	-0.04867											-110.7	0.00462801	0.0117417	-0.0370081	-0.0181137	-0.000616595	0.0595761	-0.001947	-0.0414173											-110.7	0.0211186
-108.6	-2.2966	1.8946	1.1978	-1.8599	4.8113	3.9326	-1.919	2.2608		-108.6	0.02356	0.00372	-0.01646	-0.00547	-0.01788	0.11423	0.0097	-0.06212											-108.6	0.00511801	0.00621173	-0.0300981	-0.00787374	-0.0166266	0.110026	0.00702577	-0.0548673											-108.6	0.0233546
-106.5	-2.3001	1.8762	1.1942	-1.8814	4.8275	3.9093	-1.8961	2.2862		-106.5	0.01816	-0.01491	-0.02045	-0.02693	-0.00149	0.09097	0.03266	-0.03676											-106.5	-0.000281992	-0.0124183	-0.0340881	-0.0293337	-0.000236595	0.0867661	0.0299858	-0.0295073											-106.5	-0.00128679
-104.4	-2.2812	1.9038	1.2356	-1.9053	4.8475	3.8306	-1.9088	2.2956		-104.4	0.03516	0.01246	0.02056	-0.05079	0.01871	0.01232	0.02003	-0.0274											-104.4	0.016718	0.0149517	0.00692189	-0.0531937	0.0199634	0.00811608	0.0173558	-0.0201473											-104.4	0.0762879
-102.3	-2.293	1.871	1.2673	-1.8735	4.8674	3.7545	-1.9368	2.3037		-102.3	0.02146	-0.02057	0.05187	-0.01894	0.0388	-0.06373	-0.0079	-0.01934											-102.3	0.00301801	-0.0180783	0.0382319	-0.0213437	0.0400534	-0.0679339	-0.0105742	-0.0120873											-102.3	0.0137718
-100.2	-2.2753	1.846	1.2697	-1.8803	4.8562	3.7274	-1.9546	2.3251		-100.2	0.03726	-0.0458	0.05388	-0.0257	0.02779	-0.09079	-0.02563	0.00201											-100.2	0.018818	-0.0433083	0.0402419	-0.0281037	0.0290434	-0.0949939	-0.0283042	0.00926271											-100.2	0.0858706
-98.1	-2.2741	1.8565	1.2722	-1.8792	4.8512	3.7287	-1.9381	2.3318		-98.1	0.03656	-0.03553	0.05599	-0.02456	0.02299	-0.08944	-0.00907	0.00867											-98.1	0.018118	-0.0330383	0.0423519	-0.0269637	0.0242434	-0.0936439	-0.0117442	0.0159227											-98.1	0.0826764
-96	-2.293	1.8723	1.2588	-1.8758	4.8686	3.7364	-1.947	2.3479		-96	0.01576	-0.01996	0.0422	-0.02112	0.04058	-0.0817	-0.0179	0.02473											-96	-0.00268199	-0.0174683	0.0285619	-0.0235237	0.0418334	-0.0859039	-0.0205742	0.0319827											-96	-0.0122385
-93.9	-2.3096	1.8631	1.2734	-1.8201	4.835	3.8061	-1.9457	2.3452		-93.9	-0.00274	-0.0294	0.05641	0.03463	0.00717	-0.01195	-0.01653	0.02198											-93.9	-0.021182	-0.0269083	0.0427719	0.0322263	0.0084234	-0.0161539	-0.0192042	0.0292327											-93.9	-0.096658
-91.8	-2.2611	1.8841	1.2539	-1.8462	4.8038	3.8848	-1.9597	2.3157		-91.8	0.04386	-0.00863	0.03652	0.00857	-0.02383	0.0668	-0.03046	-0.00756											-91.8	0.025418	-0.00613827	0.0228819	0.00616626	-0.0225766	0.0625961	-0.0331342	-0.00030729											-91.8	0.115988
-89.7	-2.3191	1.8999	1.2222	-1.8905	4.8126	3.9506	-1.9393	2.313		-89.7	-0.01604	0.00694	0.00443	-0.03569	-0.01484	0.13264	-0.00999	-0.0103											-89.7	-0.034482	0.00943173	-0.00920811	-0.0380937	-0.0135866	0.128436	-0.0126642	-0.00304729											-89.7	-0.157349
-87.6	-2.3132	1.9051	1.2344	-1.8746	4.8151	3.9055	-1.9088	2.297		-87.6	-0.01204	0.01191	0.01624	-0.01975	-0.01215	0.08759	0.02057	-0.02634											-87.6	-0.030482	0.0144017	0.00260189	-0.0221537	-0.0108966	0.0833861	0.0178958	-0.0190873											-87.6	-0.139096
-85.5	-2.28	1.8828	1.232	-1.8531	4.8263	3.8435	-1.8898	2.3077		-85.5	0.01926	-0.01062	0.01345	0.0018	-0.000751572	0.02563	0.03964	-0.01569											-85.5	0.000818008	-0.00812827	-0.000188105	-0.000603744	0.000501833	0.0214261	0.0369658	-0.00843729											-85.5	0.00373275
-83.4	-2.2445	1.9038	1.2137	-1.8565	4.8288	3.7855	-1.8974	2.2996		-83.4	0.05285	0.01015	-0.00524	-0.00156	0.00194	-0.03232	0.03211	-0.02383											-83.4	0.034408	0.0126417	-0.0188781	-0.00396374	0.0031934	-0.0365239	0.0294358	-0.0165773											-83.4	0.157011
-81.3	-2.2706	1.8973	1.2466	-1.836	4.84	3.7352	-1.9088	2.2795		-81.3	0.02485	0.00342	0.02727	0.01898	0.01334	-0.08257	0.02078	-0.04397											-81.3	0.00640801	0.00591173	0.0136319	0.0165763	0.0145934	-0.0867739	0.0181058	-0.0367173											-81.3	0.0292411
-79.2	-2.2682	1.8841	1.2685	-1.8258	4.8624	3.7339	-1.9254	2.2662		-79.2	0.02535	-0.01001	0.04878	0.02922	0.03593	-0.08383	0.00424	-0.05732											-79.2	0.00690801	-0.00751827	0.0351419	0.0268163	0.0371834	-0.0880339	0.00156577	-0.0500673											-79.2	0.0315227
-77.1	-2.2504	1.9249	1.2807	-1.8428	4.8475	3.7597	-1.9762	2.3037		-77.1	0.04125	0.03056	0.06059	0.01227	0.02122	-0.05798	-0.04649	-0.01986											-77.1	0.022808	0.0330517	0.0469519	0.00986626	0.0224734	-0.0621839	-0.0491642	-0.0126073											-77.1	0.104078
-75	-2.254	1.9709	1.2588	-1.8814	4.8213	3.8268	-1.9597	2.2849		-75	0.03575	0.07633	0.0383	-0.02629	-0.00478	0.00916	-0.02992	-0.0387											-75	0.017308	0.0788217	0.0246619	-0.0286937	-0.0035266	0.00495608	-0.0325942	-0.0314473											-75	0.0789802
-72.9	-2.2717	1.9669	1.3038	-1.869	4.8151	3.899	-1.9368	2.2943		-72.9	0.01615	0.0721	0.08291	-0.01385	-0.01079	0.08141	-0.00695	-0.02934											-72.9	-0.00229199	0.0745917	0.0692719	-0.0162537	-0.0095366	0.0772061	-0.00962423	-0.0220873											-72.9	-0.0104588
-70.8	-2.2788	1.9827	1.2953	-1.861	4.8051	3.9687	-1.9254	2.297		-70.8	0.00715	0.08766	0.07402	-0.00581	-0.0206	0.15115	0.00452	-0.02669											-70.8	-0.011292	0.0901517	0.0603819	-0.00821374	-0.0193466	0.146946	0.00184577	-0.0194373											-70.8	-0.0515278
-68.7	-2.267	1.9104	1.2636	-1.8667	4.8176	3.9493	-1.9177	2.313		-68.7	0.01705	0.01513	0.04194	-0.01146	-0.0079	0.1318	0.01228	-0.01073											-68.7	-0.00139199	0.0176217	0.0283019	-0.0138637	-0.0066466	0.127596	0.00960577	-0.00347729											-68.7	-0.00635196
-66.6	-2.2635	1.8696	1.2624	-1.8269	4.7951	3.8809	-1.9063	2.3371		-66.6	0.01865	-0.0259	0.04035	0.02838	-0.03021	0.06345	0.02375	0.01333											-66.6	0.000208008	-0.0234083	0.0267119	0.0259763	-0.0289566	0.0592461	0.0210758	0.0205827											-66.6	0.000949187
-64.5	-2.267	1.8302	1.2697	-1.8304	4.8275	3.7764	-1.8936	2.3237		-64.5	0.01325	-0.06553	0.04726	0.02492	0.00238	-0.04101	0.03652	-0.000115349											-64.5	-0.00519199	-0.0630383	0.0336219	0.0225163	0.0036334	-0.0452139	0.0338458	0.00713736											-64.5	-0.0236922
-62.4	-2.2848	1.8788	1.2636	-1.8247	4.8549	3.7545	-1.905	2.3184		-62.4	-0.00645	-0.01716	0.04077	0.03066	0.02998	-0.06286	0.02519	-0.00546											-62.4	-0.024892	-0.0146683	0.0271319	0.0282563	0.0312334	-0.0670639	0.0225158	0.00179271											-62.4	-0.113587
-60.3	-2.2516	1.8447	1.2795	-1.8406	4.8475	3.7493	-1.9228	2.3331		-60.3	0.02485	-0.05149	0.05628	0.01481	0.02277	-0.06802	0.00745	0.0092											-60.3	0.00640801	-0.0489983	0.0426419	0.0124063	0.0240234	-0.0722239	0.00477577	0.0164527											-60.3	0.0292411
-58.2	-2.2682	1.8552	1.3233	-1.8531	4.8338	3.7945	-1.9393	2.3492		-58.2	0.00634	-0.04122	0.09969	0.00235	0.00927	-0.02277	-0.00898	0.02526											-58.2	-0.012102	-0.0387283	0.0860519	-5.37439e-05	0.0105234	-0.0269739	-0.0116542	0.0325127											-58.2	-0.055224
-56.1	-2.2587	1.8854	1.2978	-1.8837	4.84	3.8371	-1.9393	2.3184		-56.1	0.01394	-0.01125	0.0738	-0.02821	0.01566	0.01988	-0.00891	-0.00559											-56.1	-0.00450199	-0.00875827	0.0601619	-0.0306137	0.0169134	0.0156761	-0.0115842	0.00166271											-56.1	-0.0205436
-54	-2.2564	1.9025	1.2856	-1.8735	4.8362	3.8822	-1.9381	2.3104		-54	0.01434	0.00562	0.06121	-0.01797	0.01205	0.06502	-0.00764	-0.01363											-54	-0.00410199	0.00811173	0.0475719	-0.0203737	0.0133034	0.0608161	-0.0103142	-0.00637729											-54	-0.0187183
-51.9	-2.2575	1.9025	1.2904	-1.8712	4.7951	3.8848	-1.9088	2.3184		-51.9	0.01134	0.00539	0.06562	-0.01562	-0.02885	0.06767	0.02173	-0.00567											-51.9	-0.00710199	0.00788173	0.0519819	-0.0180237	-0.0275966	0.0634661	0.0190558	0.00158271											-51.9	-0.0324079
-49.8	-2.2741	1.9143	1.2734	-1.8576	4.8275	3.8629	-1.9432	2.301		-49.8	-0.00716	0.01696	0.04823	-0.00198	0.00374	0.04581	-0.01261	-0.02312											-49.8	-0.025602	0.0194517	0.0345919	-0.00438374	0.0049934	0.0416061	-0.0152842	-0.0158673											-49.8	-0.116827
-47.7	-2.2966	1.8999	1.2709	-1.8451	4.8425	3.8345	-1.905	2.3653		-47.7	-0.03156	0.00233	0.04534	0.01056	0.01893	0.01746	0.02566	0.04114											-47.7	-0.050002	0.00482173	0.0317019	0.00815626	0.0201834	0.0132561	0.0229858	0.0483927											-47.7	-0.22817
-45.6	-2.2493	1.892	1.2112	-1.8315	4.83	3.7816	-1.8923	2.3425		-45.6	0.01384	-0.00581	-0.01475	0.0242	0.00663	-0.03539	0.03843	0.0183											-45.6	-0.00460199	-0.00331827	-0.0283881	0.0217963	0.0078834	-0.0395939	0.0357558	0.0255527											-45.6	-0.0209999
-43.5	-2.2351	1.8946	1.2624	-1.811	4.8263	3.7235	-1.8923	2.3237		-43.5	0.02685	-0.00344	0.03606	0.04475	0.00312	-0.09345	0.0385	-0.000543906											-43.5	0.00840801	-0.000948267	0.0224219	0.0423463	0.0043734	-0.0976539	0.0358258	0.0067088											-43.5	0.0383675
-41.4	-2.2611	1.9301	1.2405	-1.8122	4.8587	3.7132	-1.9343	2.3104		-41.4	0.000749207	0.03183	0.01377	0.04359	0.03571	-0.1037	-0.00344	-0.01389											-41.4	-0.0176928	0.0343217	0.000131895	0.0411863	0.0369634	-0.107904	-0.00611423	-0.00663729											-41.4	-0.080736
-39.3	-2.2469	1.9446	1.249	-1.8758	4.8275	3.7442	-1.9444	2.2795		-39.3	0.01485	0.0461	0.02188	-0.01997	0.00471	-0.07266	-0.01347	-0.04483											-39.3	-0.00359199	0.0485917	0.00824189	-0.0223737	0.0059634	-0.0768639	-0.0161442	-0.0375773											-39.3	-0.016391
-37.2	-2.2635	1.9512	1.2551	-1.8758	4.8151	3.7881	-1.9889	2.2728		-37.2	-0.00185	0.05247	0.02759	-0.01993	-0.0075	-0.02871	-0.0579	-0.05157											-37.2	-0.020292	0.0549617	0.0139519	-0.0223337	-0.0062466	-0.0329139	-0.0605742	-0.0443173											-37.2	-0.0925967
-35.1	-2.2433	1.9538	1.2563	-1.8735	4.7852	3.8074	-1.9368	2.301		-35.1	0.01825	0.05484	0.0284	-0.01758	-0.0372	-0.00937	-0.00573	-0.02342											-35.1	-0.000191992	0.0573317	0.0147619	-0.0199837	-0.0359466	-0.0135739	-0.00840423	-0.0161673											-35.1	-0.000876099
-33	-2.2741	1.938	1.2332	-1.8621	4.769	3.8332	-1.919	2.2929		-33	-0.01266	0.03881	0.00491	-0.00614	-0.05321	0.01648	0.01214	-0.03156											-33	-0.031102	0.0413017	-0.00872811	-0.00854374	-0.0519566	0.0122761	0.00946577	-0.0243073											-33	-0.141925
-30.9	-2.2504	1.9025	1.2344	-1.8133	4.7814	3.8745	-1.9368	2.3184		-30.9	0.01094	0.00308	0.00572	0.0427	-0.04062	0.05783	-0.0056	-0.0061											-30.9	-0.00750199	0.00557173	-0.00791811	0.0402963	-0.0393666	0.0536261	-0.00827423	0.00115271											-30.9	-0.0342332
-28.8	-2.2552	1.9262	1.2344	-1.8122	4.8026	3.8938	-1.8923	2.3331		-28.8	0.00604	0.02655	0.00533	0.04384	-0.01922	0.07717	0.03897	0.00856											-28.8	-0.012402	0.0290417	-0.00830811	0.0414363	-0.0179666	0.0729661	0.0362958	0.0158127											-28.8	-0.0565929
-26.7	-2.2433	1.917	1.2563	-1.8145	4.8126	3.8216	-1.9114	2.3452		-26.7	0.01784	0.01712	0.02684	0.04159	-0.00903	0.00502	0.01994	0.02061											-26.7	-0.000601992	0.0196117	0.0132019	0.0391863	-0.0077766	0.000816075	0.0172658	0.0278627											-26.7	-0.00274702
-24.6	-2.2386	1.8986	1.238	-1.8553	4.8425	3.7752	-1.8961	2.3291		-24.6	0.02244	-0.00151	0.00815	0.00082993	0.02106	-0.04134	0.03531	0.00447											-24.6	0.00399801	0.000981733	-0.00548811	-0.00157381	0.0223134	-0.0455439	0.0326358	0.0117227											-24.6	0.0182438
-22.5	-2.222	1.9038	1.2356	-1.8996	4.8288	3.7777	-1.9088	2.3452		-22.5	0.03894	0.00346	0.00536	-0.04343	0.00756	-0.03879	0.02243	0.02053											-22.5	0.020498	0.00595173	-0.00827811	-0.0458337	0.0088134	-0.0429939	0.0197558	0.0277827											-22.5	0.0935368
-20.4	-2.2055	1.867	1.2466	-1.9303	4.8338	3.7984	-1.9203	2.3358		-20.4	0.05534	-0.03353	0.01597	-0.07409	0.01275	-0.01804	0.01075	0.01108											-20.4	0.036898	-0.0310383	0.00233189	-0.0764937	0.0140034	-0.0222439	0.00807577	0.0183327											-20.4	0.168374
-18.3	-2.2256	1.8775	1.2868	-1.928	4.8151	3.841	-1.9635	2.3251		-18.3	0.03514	-0.02302	0.05578	-0.07174	-0.00576	0.0246	-0.03263	0.000341826											-18.3	0.016698	-0.0205283	0.0421419	-0.0741437	-0.0045066	0.0203961	-0.0353042	0.00759454											-18.3	0.0761966
-16.2	-2.228	1.9025	1.2819	-1.9007	4.8238	3.8371	-1.9762	2.3224		-16.2	0.03263	0.00199	0.05049	-0.0445	0.00314	0.02075	-0.04551	-0.0024											-16.2	0.014188	0.00448173	0.0368519	-0.0469037	0.0043934	0.0165461	-0.0481842	0.00485271											-16.2	0.0647429
-14.1	-2.2055	1.8867	1.2673	-1.8667	4.8362	3.8293	-1.9432	2.3197		-14.1	0.05503	-0.01381	0.0355	-0.01071	0.01573	0.01299	-0.01269	-0.00514											-14.1	0.036588	-0.0113183	0.0218619	-0.0131137	0.0169834	0.00878608	-0.0153642	0.00211271											-14.1	0.166959
-12	-2.2244	1.913	1.2466	-1.7997	4.8238	3.8551	-1.9266	2.3465		-12	0.03603	0.0125	0.01441	0.05609	0.00352	0.03884	0.00373	0.02161											-12	0.017588	0.0149917	0.000771895	0.0536863	0.0047734	0.0346361	0.00105577	0.0288627											-12	0.0802579
-9.9	-2.2019	1.9038	1.2185	-1.7827	4.8275	3.841	-1.9317	2.3787		-9.9	0.05843	0.00331	-0.01408	0.07288	0.00742	0.02479	-0.00155	0.05377											-9.9	0.039988	0.00580173	-0.0277181	0.0704763	0.0086734	0.0205861	-0.00422423	0.0610227											-9.9	0.182474
-7.8	-2.2126	1.9012	1.2198	-1.7804	4.8313	3.8397	-1.8961	2.3693		-7.8	0.04763	0.000715326	-0.01317	0.07498	0.0113	0.02353	0.03387	0.04442											-7.8	0.029188	0.00320706	-0.0268081	0.0725763	0.0125534	0.0193261	0.0311958	0.0516727											-7.8	0.133191
-5.7	-2.1913	1.9143	1.2259	-1.8485	4.8138	3.8087	-1.9101	2.3733		-5.7	0.06883	0.01382	-0.00746	0.00668	-0.00624	-0.00742	0.01968	0.04851											-5.7	0.050388	0.0163117	-0.0210981	0.00427626	-0.0049866	-0.0116239	0.0170058	0.0557627											-5.7	0.229931
-3.6	-2.1996	1.9104	1.2234	-1.8769	4.7714	3.7829	-1.9482	2.3211		-3.6	0.06043	0.00993	-0.00988	-0.02193	-0.04867	-0.03333	-0.0186	-0.0036											-3.6	0.041988	0.0124217	-0.0235181	-0.0243337	-0.0474166	-0.0375339	-0.0212742	0.00365271											-3.6	0.1916
-1.5	-2.1653	1.9051	1.2125	-1.8849	4.7827	3.7777	-1.9635	2.3291		-1.5	0.09463	0.00464	-0.02052	-0.03013	-0.0374	-0.0387	-0.03408	0.00449											-1.5	0.076188	0.00713173	-0.0341581	-0.0325337	-0.0361466	-0.0429039	-0.0367542	0.0117427											-1.5	0.347662
0.6	-2.1132	1.9867	1.3392	-1.8803	4.8537	3.8719	-1.8783	2.4429		0.6	0.14662	0.08625	0.10644	-0.02574	0.03356	0.05534	0.05094	0.11838											0.6	0.128178	0.0887417	0.0928019	-0.0281437	0.0348134	0.0511361	0.0482658	0.125633											0.6	0.584904
2.7	-2.1096	2.0603	1.4391	-1.7895	4.9783	3.9764	-1.8109	2.5608		2.7	0.15012	0.15985	0.2066	0.06486	0.15813	0.15967	0.11816	0.23636											2.7	0.131678	0.162342	0.192962	0.0624563	0.159383	0.155466	0.115486	0.243613											2.7	0.600875
4.8	-2.099	2.084	1.4586	-1.7645	4.9683	3.988	-1.7956	2.5675		4.8	0.16062	0.18356	0.22636	0.08965	0.14809	0.17111	0.13328	0.24315											4.8	0.142178	0.186052	0.212722	0.0872463	0.149343	0.166906	0.130606	0.250403											4.8	0.648789
6.9	-2.086	2.1208	1.4623	-1.702	5.0194	4.01	-1.7893	2.5916		6.9	0.17352	0.22037	0.23033	0.15195	0.19916	0.19294	0.1394	0.26734											6.9	0.155078	0.222862	0.216692	0.149546	0.200413	0.188736	0.136726	0.274593											6.9	0.707654
9	-2.0753	2.126	1.4757	-1.6952	5.0132	4.0461	-1.7867	2.609		9	0.18412	0.22558	0.24399	0.15854	0.19293	0.22887	0.14182	0.28483											9	0.165678	0.228072	0.230352	0.156136	0.194183	0.224666	0.139146	0.292083											9	0.756024
11.1	-2.0718	2.1076	1.4891	-1.6759	5.0344	4.0513	-1.7753	2.668		11.1	0.18752	0.20718	0.25765	0.17764	0.21409	0.23391	0.15304	0.34392											11.1	0.169078	0.209672	0.244012	0.175236	0.215343	0.229706	0.150366	0.351173											11.1	0.771539
13.2	-2.0599	2.1076	1.4635	-1.7009	5.0581	4.028	-1.7499	2.684		13.2	0.19932	0.20719	0.23231	0.15243	0.23776	0.21044	0.17826	0.36001											13.2	0.180878	0.209682	0.218672	0.150026	0.239013	0.206236	0.175586	0.367263											13.2	0.825385
15.3	-2.0363	2.105	1.4903	-1.7372	5.0493	4.0125	-1.7537	2.6519		15.3	0.22282	0.2046	0.25937	0.11593	0.22893	0.19477	0.17428	0.328											15.3	0.204378	0.207092	0.245732	0.113526	0.230183	0.190566	0.171606	0.335253											15.3	0.932621
17.4	-2.0694	2.0747	1.4818	-1.7475	5.0381	3.9545	-1.7893	2.6452		17.4	0.18961	0.17431	0.25113	0.10542	0.21769	0.13661	0.1385	0.32139											17.4	0.171168	0.176802	0.237492	0.103016	0.218943	0.132406	0.135826	0.328643											17.4	0.781076
19.5	-2.0611	2.0485	1.5086	-1.7225	5.0306	4.0151	-1.7537	2.6063		19.5	0.19781	0.14811	0.27819	0.13022	0.21016	0.19704	0.17391	0.28258											19.5	0.179368	0.150602	0.264552	0.127816	0.211413	0.192836	0.171236	0.289833											19.5	0.818495
21.6	-2.0576	2.0235	1.5171	-1.7361	5.0468	4.0216	-1.7562	2.6371		21.6	0.20121	0.12312	0.28696	0.11641	0.22633	0.20338	0.17123	0.31347											21.6	0.182768	0.125612	0.273322	0.114006	0.227583	0.199176	0.168556	0.320723											21.6	0.83401
23.7	-2.0292	2.0327	1.5134	-1.6839	5.0344	4.0564	-1.7982	2.6412		23.7	0.22951	0.13233	0.28352	0.16841	0.21389	0.23801	0.12905	0.31766											23.7	0.211068	0.134822	0.269882	0.166006	0.215143	0.233806	0.126376	0.324913											23.7	0.963149
25.8	-2.0611	2.0682	1.5232	-1.6805	5.073	4.0616	-1.7575	2.6546		25.8	0.19751	0.16784	0.29358	0.1716	0.25246	0.24304	0.16957	0.33115											25.8	0.179068	0.170332	0.279942	0.169196	0.253713	0.238836	0.166896	0.338403											25.8	0.817126
27.9	-2.0138	2.0708	1.5134	-1.6918	5.0531	4.0461	-1.7753	2.6479		27.9	0.24471	0.17044	0.28404	0.1601	0.23252	0.22738	0.15159	0.32454											27.9	0.226268	0.172932	0.270402	0.157696	0.233773	0.223176	0.148916	0.331793											27.9	1.03251
30	-2.0233	2.0787	1.5	-1.7043	5.0394	4.068	-1.7588	2.6666		30	0.23511	0.17835	0.2709	0.14739	0.21879	0.24911	0.16791	0.34333											30	0.216668	0.180842	0.257262	0.144986	0.220043	0.244906	0.165236	0.350583											30	0.988703
32.1	-2.0398	2.0826	1.4744	-1.6975	5.0543	4.0474	-1.7715	2.6358		32.1	0.21851	0.18226	0.24556	0.15399	0.23366	0.22835	0.15503	0.31262											32.1	0.200068	0.184752	0.231922	0.151586	0.234913	0.224146	0.152356	0.319873											32.1	0.912953
34.2	-2.0422	2.0682	1.4854	-1.7293	5.0431	3.9945	-1.76	2.6371		34.2	0.216	0.16787	0.25683	0.12198	0.22242	0.17528	0.16635	0.31401											34.2	0.197558	0.170362	0.243192	0.119576	0.223673	0.171076	0.163676	0.321263											34.2	0.9015
36.3	-2.0398	2.0932	1.4586	-1.7361	5.0556	3.9855	-1.7422	2.6371		36.3	0.2183	0.19287	0.23029	0.11498	0.23489	0.16611	0.18397	0.3141											36.3	0.199858	0.195362	0.216652	0.112576	0.236143	0.161906	0.181296	0.321353											36.3	0.911995
38.4	-2.041	2.0787	1.4562	-1.7372	5.0431	4.0087	-1.7702	2.5916		38.4	0.217	0.17838	0.22815	0.11367	0.22236	0.18915	0.15579	0.26869											38.4	0.198558	0.180872	0.214512	0.111266	0.223613	0.184946	0.153116	0.275943											38.4	0.906063
40.5	-2.0268	2.0682	1.4781	-1.6714	5.0605	4.0771	-1.7664	2.5715		40.5	0.2311	0.16789	0.25031	0.17927	0.23972	0.25738	0.15941	0.24868											40.5	0.212658	0.170382	0.236672	0.176866	0.240973	0.253176	0.156736	0.255933											40.5	0.970404
42.6	-2.0576	2.0458	1.4659	-1.6453	5.0269	4.0384	-1.7804	2.5595		42.6	0.2002	0.1455	0.23837	0.20516	0.20609	0.21851	0.14523	0.23677											42.6	0.181758	0.147992	0.224732	0.202756	0.207343	0.214306	0.142556	0.244023											42.6	0.829401
44.7	-2.0457	2.0445	1.4635	-1.6578	5.0194	4.0371	-1.7855	2.5688		44.7	0.212	0.1442	0.23623	0.19246	0.19855	0.21705	0.13994	0.24616											44.7	0.193558	0.146692	0.222592	0.190056	0.199803	0.212846	0.137266	0.253413											44.7	0.883247
46.8	-2.0375	2.0642	1.4866	-1.6441	5.0095	4.0345	-1.7931	2.5796		46.8	0.2201	0.16391	0.25959	0.20595	0.18862	0.21428	0.13216	0.25705											46.8	0.201658	0.166402	0.245952	0.203546	0.189873	0.210076	0.129486	0.264303											46.8	0.920209
48.9	-2.054	2.0734	1.4586	-1.7043	5.0107	4.0229	-1.7829	2.5943		48.9	0.2035	0.17312	0.23186	0.14555	0.18979	0.20252	0.14218	0.27184											48.9	0.185058	0.175612	0.218222	0.143146	0.191043	0.198316	0.139506	0.279093											48.9	0.844459
51	-2.0079	2.0932	1.4671	-1.7191	5.0406	4.019	-1.7944	2.6264		51	0.24949	0.19293	0.24062	0.13054	0.21965	0.19845	0.1305	0.30403											51	0.231048	0.195422	0.226982	0.128136	0.220903	0.194246	0.127826	0.311283											51	1.05432
53.1	-2.0079	2.0774	1.461	-1.727	5.0344	4.0242	-1.8096	2.6546		53.1	0.24939	0.17713	0.23478	0.12244	0.21342	0.20348	0.11512	0.33232											53.1	0.230948	0.179622	0.221142	0.120036	0.214673	0.199276	0.112446	0.339573											53.1	1.05387
55.2	-2.0079	2.0392	1.4525	-1.7372	5.0119	4.01	-1.7791	2.6264		55.2	0.24929	0.13894	0.22654	0.11203	0.19089	0.18912	0.14544	0.30421											55.2	0.230848	0.141432	0.212902	0.109626	0.192143	0.184916	0.142766	0.311463											55.2	1.05341
57.3	-2.0114	2.0208	1.4537	-1.7327	5.0443	4.0177	-1.8096	2.6251		57.3	0.24569	0.12055	0.228	0.11633	0.22325	0.19665	0.11476	0.303											57.3	0.227248	0.123042	0.214362	0.113926	0.224503	0.192446	0.112086	0.310253											57.3	1.03698
59.4	-2.0043	2.013	1.4647	-1.7202	5.002	4.0293	-1.8313	2.6037		59.4	0.25269	0.11276	0.23926	0.12862	0.18092	0.20809	0.09288	0.28169											59.4	0.234248	0.115252	0.225622	0.126216	0.182173	0.203886	0.0902058	0.288943											59.4	1.06892
61.5	-2.0055	2.0051	1.4525	-1.7304	5.0057	4.0525	-1.844	2.5809		61.5	0.25139	0.10486	0.22732	0.11822	0.18459	0.23112	0.08	0.25898											61.5	0.232948	0.107352	0.213682	0.115816	0.185843	0.226916	0.0773258	0.266233											61.5	1.06299
63.6	-2.0079	2.0103	1.4769	-1.7588	5.0232	3.9906	-1.8414	2.5996		63.6	0.24889	0.11007	0.25199	0.08961	0.20205	0.16905	0.08242	0.27777											63.6	0.230448	0.112562	0.238352	0.0872063	0.203303	0.164846	0.0797458	0.285023											63.6	1.05158
65.7	-2.028	2.0077	1.5061	-1.7452	5.0119	3.9803	-1.8325	2.6238		65.7	0.22869	0.10748	0.28145	0.10301	0.19072	0.15859	0.09114	0.30206											65.7	0.210248	0.109972	0.267812	0.100606	0.191973	0.154386	0.0884658	0.309313											65.7	0.959407
67.8	-2.0339	2.0406	1.4623	-1.7236	4.9858	3.9674	-1.8058	2.6197		67.8	0.22268	0.14039	0.23791	0.1244	0.16458	0.14552	0.11766	0.29805											67.8	0.204238	0.142882	0.224272	0.121996	0.165833	0.141316	0.114986	0.305303											67.8	0.931982
69.9	-2.0268	2.0471	1.4562	-1.71	5.0182	3.9597	-1.8045	2.6264		69.9	0.22968	0.14689	0.23207	0.1378	0.19695	0.13765	0.11877	0.30484											69.9	0.211238	0.149382	0.218432	0.135396	0.198203	0.133446	0.116096	0.312093											69.9	0.963924
72	-2.0233	2.0866	1.4489	-1.702	5.0095	3.9713	-1.8516	2.6157		72	0.23308	0.1864	0.22503	0.14559	0.18822	0.14909	0.07149	0.29423											72	0.214638	0.188892	0.211392	0.143186	0.189473	0.144886	0.0688158	0.301483											72	0.979439
74.1	-1.9795	2.055	1.4196	-1.7225	4.997	3.9996	-1.844	2.5903		74.1	0.27678	0.15481	0.19599	0.12489	0.17568	0.17722	0.07891	0.26892											74.1	0.258338	0.157302	0.182352	0.122486	0.176933	0.173016	0.0762358	0.276173											74.1	1.17885
76.2	-1.9901	2.0734	1.3977	-1.6952	5.002	3.9984	-1.8516	2.5581		76.2	0.26608	0.17322	0.17436	0.15198	0.18065	0.17586	0.07113	0.2368											76.2	0.247638	0.175712	0.160722	0.149576	0.181903	0.171656	0.0684558	0.244053											76.2	1.13003
78.3	-1.9925	2.0458	1.3916	-1.7463	4.9746	4.0409	-1.8402	2.5394		78.3	0.26358	0.14562	0.16852	0.10068	0.15322	0.21819	0.08235	0.21819											78.3	0.245138	0.148112	0.154882	0.0982763	0.154473	0.213986	0.0796758	0.225443											78.3	1.11862
80.4	-1.9854	2.0419	1.3879	-1.7554	4.9521	4.0461	-1.8694	2.5072		80.4	0.27058	0.14173	0.16508	0.09137	0.13068	0.22322	0.05297	0.18608											80.4	0.252138	0.144222	0.151442	0.0889663	0.131933	0.219016	0.0502958	0.193333											80.4	1.15056
82.5	-1.9677	2.0182	1.4111	-1.7497	4.9372	3.9971	-1.8745	2.5032		82.5	0.28818	0.11804	0.18854	0.09687	0.11575	0.17406	0.04769	0.18217											82.5	0.269738	0.120532	0.174902	0.0944663	0.117003	0.169856	0.0450158	0.189423											82.5	1.23087
84.6	-1.9972	2.0314	1.4208	-1.7304	4.9696	3.93	-1.8745	2.4925		84.6	0.25857	0.13125	0.1985	0.11596	0.14812	0.10679	0.04751	0.17156											84.6	0.240128	0.133742	0.184862	0.113556	0.149373	0.102586	0.0448358	0.178813											84.6	1.09576
86.7	-1.9984	2.0471	1.3916	-1.7384	4.9783	3.8913	-1.8541	2.4925		86.7	0.25727	0.14695	0.16956	0.10776	0.15678	0.06793	0.06773	0.17165											86.7	0.238828	0.149442	0.155922	0.105356	0.158033	0.0637261	0.0650558	0.178903											86.7	1.08982
88.8	-2.002	2.0577	1.3806	-1.693	4.9671	3.9209	-1.8402	2.5273		88.8	0.25357	0.15756	0.15882	0.15295	0.14555	0.09736	0.08145	0.20654											88.8	0.235128	0.160052	0.145182	0.150546	0.146803	0.0931561	0.0787758	0.213793											88.8	1.07294
90.9	-1.9913	2.0498	1.4013	-1.7293	4.9634	3.9816	-1.8847	2.5568		90.9	0.26417	0.14967	0.17979	0.11645	0.14181	0.15789	0.03677	0.23613											90.9	0.245728	0.152162	0.166152	0.114046	0.143063	0.153686	0.0340958	0.243383											90.9	1.12131
93	-2.0174	2.0261	1.3684	-1.702	4.9472	4.0061	-1.9114	2.5595		93	0.23797	0.12598	0.14715	0.14354	0.12558	0.18223	0.00989	0.23892											93	0.219528	0.128472	0.133512	0.141136	0.126833	0.178026	0.00721577	0.246173											93	1.00175
95.1	-1.9949	2.0011	1.3843	-1.7259	4.9584	4.0435	-1.8847	2.5528		95.1	0.26037	0.10099	0.16331	0.11944	0.13675	0.21946	0.0364	0.23231											95.1	0.241928	0.103482	0.149672	0.117036	0.138003	0.215256	0.0337258	0.239563											95.1	1.10397
97.2	-2.0055	1.9761	1.3684	-1.7917	4.9422	4.0358	-1.8732	2.5461		97.2	0.24967	0.07599	0.14767	0.05343	0.12051	0.21159	0.04772	0.2257											97.2	0.231228	0.0784817	0.134032	0.0510263	0.121763	0.207386	0.0450458	0.232953											97.2	1.05514
99.3	-2.0079	1.9498	1.3904	-1.7634	4.9334	4.0022	-1.8936	2.5233		99.3	0.24717	0.0497	0.16993	0.08153	0.11168	0.17783	0.02714	0.20299											99.3	0.228728	0.0521917	0.156292	0.0791263	0.112933	0.173626	0.0244658	0.210243											99.3	1.04373
101.4	-2.0067	1.9143	1.4086	-1.7861	4.9372	3.9803	-1.9241	2.4965		101.4	0.24826	0.01421	0.18839	0.05862	0.11545	0.15576	-0.00354	0.17628											101.4	0.229818	0.0167017	0.174752	0.0562163	0.116703	0.151556	-0.00621423	0.183533											101.4	1.04871
103.5	-2.0032	1.9249	1.3879	-1.8088	4.9397	3.9571	-1.877	2.5019		103.5	0.25166	0.02482	0.16796	0.03572	0.11791	0.1324	0.04338	0.18177											103.5	0.233218	0.0273117	0.154322	0.0333163	0.119163	0.128196	0.0407058	0.189023											103.5	1.06422
105.6	-2.0256	1.9275	1.3879	-1.777	4.9521	3.8913	-1.9025	2.538		105.6	0.22916	0.02742	0.16822	0.06731	0.13028	0.06643	0.0177	0.21796											105.6	0.210718	0.0299117	0.154582	0.0649063	0.131533	0.0622261	0.0150258	0.225213											105.6	0.961551
107.7	-2.0304	1.9406	1.3477	-1.7759	4.9559	3.9055	-1.8745	2.5541		107.7	0.22426	0.04053	0.12828	0.06821	0.13404	0.08046	0.04552	0.23415											107.7	0.205818	0.0430217	0.114642	0.0658063	0.135293	0.0762561	0.0428458	0.241403											107.7	0.939192
109.8	-2.015	1.9564	1.3428	-1.7952	4.9359	3.9364	-1.8758	2.5447		109.8	0.23956	0.05634	0.12364	0.0487	0.11401	0.1112	0.04404	0.22484											109.8	0.221118	0.0588317	0.110002	0.0462963	0.115263	0.106996	0.0413658	0.232093											109.8	1.00901
111.9	-2.0292	1.9761	1.3258	-1.7622	4.9434	3.9713	-1.8885	2.5501		111.9	0.22526	0.07605	0.1069	0.0815	0.12148	0.14593	0.03116	0.23033											111.9	0.206818	0.0785417	0.0932619	0.0790963	0.122733	0.141726	0.0284858	0.237583											111.9	0.943755
114	-2.0469	1.9722	1.3197	-1.7815	4.9285	3.988	-1.8732	2.5474		114	0.20746	0.07215	0.10106	0.06199	0.10654	0.16246	0.04628	0.22772											114	0.189018	0.0746417	0.0874219	0.0595863	0.107793	0.158256	0.0436058	0.234973											114	0.86253
116.1	-2.0422	2.0182	1.3282	-1.7656	4.9172	3.9855	-1.8999	2.4871		116.1	0.21206	0.11816	0.10982	0.07769	0.09521	0.1598	0.0194	0.16751											116.1	0.193618	0.120652	0.0961819	0.0752863	0.0964634	0.155596	0.0167258	0.174763											116.1	0.88352
118.2	-2.028	2.0116	1.3343	-1.7815	4.9409	3.9713	-1.8872	2.4818		118.2	0.22615	0.11157	0.11619	0.06158	0.11888	0.14543	0.03192	0.1623											118.2	0.207708	0.114062	0.102552	0.0591763	0.120133	0.141226	0.0292458	0.169553											118.2	0.947816
120.3	-2.0256	1.9945	1.316	-1.7793	4.9185	3.9597	-1.8936	2.4563		120.3	0.22845	0.09448	0.09815	0.06358	0.09644	0.13367	0.02533	0.13689											120.3	0.210008	0.0969717	0.0845119	0.0611763	0.0976934	0.129466	0.0226558	0.144143											120.3	0.958312
122.4	-2.015	1.9604	1.3307	-1.7486	4.9197	3.9106	-1.8999	2.4496		122.4	0.23895	0.06038	0.11311	0.09407	0.09761	0.0844	0.01885	0.13028											122.4	0.220508	0.0628717	0.0994719	0.0916663	0.0988634	0.0801961	0.0161758	0.137533											122.4	1.00623
124.5	-2.0091	1.9433	1.3343	-1.735	4.9235	3.8655	-1.9037	2.4898		124.5	0.24475	0.04329	0.11697	0.10747	0.10138	0.03913	0.01487	0.17057											124.5	0.226308	0.0457817	0.103332	0.105066	0.102633	0.0349261	0.0121958	0.177823											124.5	1.03269
126.6	-2.0339	1.9512	1.3428	-1.7441	4.9235	3.8539	-1.8694	2.4858		126.6	0.21985	0.0512	0.12573	0.09816	0.10134	0.02737	0.04899	0.16666											126.6	0.201408	0.0536917	0.112092	0.0957563	0.102593	0.0231661	0.0463158	0.173913											126.6	0.919068
128.7	-2.0292	1.9761	1.3294	-1.7577	4.8898	3.8655	-1.8656	2.4898		128.7	0.22445	0.07611	0.11259	0.08436	0.06761	0.0388	0.05261	0.17075											128.7	0.206008	0.0786017	0.0989519	0.0819563	0.0688634	0.0345961	0.0499358	0.178003											128.7	0.940059
130.8	-2.0114	1.9906	1.3148	-1.7804	4.931	3.9222	-1.8821	2.5005		130.8	0.24215	0.09061	0.09825	0.06145	0.10877	0.09534	0.03593	0.18154											130.8	0.223708	0.0931017	0.0846119	0.0590463	0.110023	0.0911361	0.0332558	0.188793											130.8	1.02083
132.9	-2.0103	1.9906	1.3319	-1.7974	4.9148	3.93	-1.8948	2.4979		132.9	0.24315	0.09062	0.11562	0.04425	0.09254	0.10297	0.02305	0.17903											132.9	0.224708	0.0931117	0.101982	0.0418463	0.0937934	0.0987661	0.0203758	0.186283											132.9	1.02539
135	-2.0043	1.9761	1.3355	-1.8258	4.9222	3.9532	-1.9076	2.4979		135	0.24905	0.07613	0.11948	0.01564	0.09991	0.126	0.01007	0.17912											135	0.230608	0.0786217	0.105842	0.0132363	0.101163	0.121796	0.00739577	0.186373											135	1.05231
137.1	-2.0351	1.9775	1.3197	-1.8042	4.9509	3.9338	-1.9241	2.4751		137.1	0.21814	0.07754	0.10394	0.03704	0.12857	0.10644	-0.00661	0.15641											137.1	0.199698	0.0800317	0.0903019	0.0346363	0.129823	0.102236	-0.00928423	0.163663											137.1	0.911265
139.2	-2.0079	1.9709	1.3002	-1.8258	4.9484	3.9442	-1.8961	2.4738		139.2	0.24524	0.07094	0.0847	0.01523	0.12604	0.11667	0.02121	0.1552											139.2	0.226798	0.0734317	0.0710619	0.0128263	0.127293	0.112466	0.0185358	0.162453											139.2	1.03493
141.3	-2.0079	1.938	1.3124	-1.8122	4.9409	3.9248	-1.9355	2.4711		141.3	0.24514	0.03805	0.09716	0.02863	0.11851	0.0971	-0.01837	0.15259											141.3	0.226698	0.0405417	0.0835219	0.0262263	0.119763	0.0928961	-0.0210442	0.159843											141.3	1.03447
143.4	-2.0174	1.9143	1.3075	-1.819	4.9484	3.8693	-1.9533	2.4791		143.4	0.23554	0.01436	0.09252	0.02162	0.12597	0.04144	-0.03635	0.16068											143.4	0.217098	0.0168517	0.0788819	0.0192163	0.127223	0.0372361	-0.0390242	0.167933											143.4	0.990665
145.5	-2.0162	1.9209	1.3112	-1.802	4.906	3.8564	-1.9368	2.5313		145.5	0.23664	0.02097	0.09649	0.03842	0.08354	0.02837	-0.02004	0.21297											145.5	0.218198	0.0234617	0.0828519	0.0360163	0.0847934	0.0241661	-0.0227142	0.220223											145.5	0.995684
147.6	-2.0292	1.8959	1.2843	-1.819	4.9247	3.8771	-1.933	2.5233		147.6	0.22354	-0.00403	0.06985	0.02121	0.1022	0.04891	-0.01642	0.20506											147.6	0.205098	-0.00153827	0.0562119	0.0188063	0.103453	0.0447061	-0.0190942	0.212313											147.6	0.935906
149.7	-2.0564	1.9222	1.3099	-1.8349	4.9272	3.9493	-1.9165	2.4938		149.7	0.19624	0.02228	0.09571	0.00511	0.10467	0.12094	-9.68466e-05	0.17564											149.7	0.177798	0.0247717	0.0820719	0.00270626	0.105923	0.116736	-0.00277107	0.182893											149.7	0.81133
151.8	-2.0268	1.9433	1.2941	-1.8542	4.9285	3.9777	-1.9152	2.4898		151.8	0.22574	0.04339	0.08017	-0.0144	0.10594	0.14917	0.00102	0.17173											151.8	0.207298	0.0458817	0.0665319	-0.0168037	0.107193	0.144966	-0.00165423	0.178983											151.8	0.945945
153.9	-2.0233	1.9669	1.2807	-1.836	4.9185	3.9635	-1.9037	2.4831		153.9	0.22913	0.067	0.06703	0.0036	0.0959	0.13481	0.01234	0.16512											153.9	0.210688	0.0694917	0.0533919	0.00119626	0.0971534	0.130606	0.00966577	0.172373											153.9	0.961415
156	-2.0422	2.0392	1.2892	-1.8213	4.8761	3.9687	-1.8936	2.4362		156	0.21013	0.1393	0.07579	0.01809	0.05347	0.13984	0.02226	0.11831											156	0.191688	0.141792	0.0621519	0.0156863	0.0547234	0.135636	0.0195858	0.125563											156	0.874713
158.1	-2.0292	2.0037	1.2612	-1.8054	4.9172	3.9532	-1.9152	2.4483		158.1	0.22303	0.10381	0.04805	0.03379	0.09454	0.12418	0.000479838	0.1305											158.1	0.204588	0.106302	0.0344119	0.0313863	0.0957934	0.119976	-0.00219439	0.137753											158.1	0.933579
160.2	-2.0221	1.9722	1.2636	-1.8054	4.8886	3.9042	-1.9381	2.447		160.2	0.23003	0.07232	0.05072	0.03358	0.0659	0.07501	-0.0226	0.12929											160.2	0.211588	0.0748117	0.0370819	0.0311763	0.0671534	0.0708061	-0.0252742	0.136543											160.2	0.965521
162.3	-2.0162	1.959	1.2417	-1.8167	4.9247	3.8513	-1.9241	2.4282		162.3	0.23583	0.05913	0.02908	0.02208	0.10197	0.02194	-0.00878	0.11058											162.3	0.217388	0.0616217	0.0154419	0.0196763	0.103223	0.0177361	-0.0114542	0.117833											162.3	0.991988
164.4	-2.0103	1.9564	1.2466	-1.8224	4.906	3.8229	-1.9406	2.447		164.4	0.24163	0.05653	0.03424	0.01617	0.08324	-0.00662	-0.02546	0.12947											164.4	0.223188	0.0590217	0.0206019	0.0137663	0.0844934	-0.0108239	-0.0281342	0.136723											164.4	1.01845
166.5	-2.0339	1.9354	1.2125	-1.8474	4.8873	3.8022	-1.9254	2.4456		166.5	0.21793	0.03554	0.000400589	-0.00903	0.0645	-0.02749	-0.01044	0.12816											166.5	0.199488	0.0380317	-0.0132375	-0.0114337	0.0657534	-0.0316939	-0.0131142	0.135413											166.5	0.910307
168.6	-2.041	1.9683	1.2259	-1.8656	4.8786	3.8461	-1.9266	2.4296		168.6	0.21073	0.06845	0.01406	-0.02744	0.05577	0.01624	-0.01182	0.11225											168.6	0.192288	0.0709417	0.000421895	-0.0298437	0.0570234	0.0120361	-0.0144942	0.119503											168.6	0.877451
170.7	-1.9949	1.9827	1.2746	-1.844	4.8824	3.8822	-1.9215	2.4403		170.7	0.25672	0.08286	0.06302	-0.00604	0.05953	0.05218	-0.00691	0.12304											170.7	0.238278	0.0853517	0.0493819	-0.00844374	0.0607834	0.0479761	-0.00958423	0.130293											170.7	1.08731
172.8	-2.0185	1.9801	1.2795	-1.8031	4.8861	3.9132	-1.9368	2.4804		172.8	0.23302	0.08026	0.06819	0.03465	0.0632	0.08301	-0.02239	0.16323											172.8	0.214578	0.0827517	0.0545519	0.0322463	0.0644534	0.0788061	-0.0250642	0.170483											172.8	0.979165
174.9	-2.0174	1.9788	1.288	-1.7952	4.8836	3.93	-1.933	2.4791		174.9	0.23402	0.07897	0.07695	0.04235	0.06067	0.09965	-0.01877	0.16202											174.9	0.215578	0.0814617	0.0633119	0.0399463	0.0619234	0.0954461	-0.0214442	0.169273											174.9	0.983729
177	-2.0387	1.9696	1.2697	-1.7974	4.9023	3.9029	-1.9088	2.4818		177	0.21262	0.06978	0.05891	0.03994	0.07933	0.07238	0.00525	0.16481											177	0.194178	0.0722717	0.0452719	0.0375363	0.0805834	0.0681761	0.00257577	0.172063											177	0.886076
179.1	-2.0469	1.938	1.2722	-1.8167	4.9123	3.899	-1.9203	2.4764		179.1	0.20432	0.03819	0.06167	0.02044	0.0893	0.06831	-0.00643	0.1595											179.1	0.185878	0.0406817	0.0480319	0.0180363	0.0905534	0.0641061	-0.00910423	0.166753											179.1	0.848201
181.2	-2.0398	1.9222	1.2624	-1.8292	4.9023	3.8293	-1.9381	2.4697		181.2	0.21132	0.02239	0.05213	0.00773	0.07927	-0.00155	-0.02441	0.15289											181.2	0.192878	0.0248817	0.0384919	0.00532626	0.0805234	-0.00575392	-0.0270842	0.160143											181.2	0.880144
183.3	-2.0233	1.9143	1.2673	-1.8315	4.8948	3.8242	-1.9457	2.4577		183.3	0.22772	0.0145	0.05729	0.00523	0.07173	-0.00682	-0.03219	0.14098											183.3	0.209278	0.0169917	0.0436519	0.00282626	0.0729834	-0.0110239	-0.0348642	0.148233											183.3	0.95498
185.4	-2.0398	1.913	1.2661	-1.8905	4.9035	3.7829	-1.9826	2.4121		185.4	0.21112	0.01321	0.05635	-0.05398	0.0804	-0.04828	-0.06927	0.09547											185.4	0.192678	0.0157017	0.0427119	-0.0563837	0.0816534	-0.0524839	-0.0719442	0.102723											185.4	0.879231
187.5	-2.0528	1.8959	1.2649	-1.8712	4.9172	3.801	-1.9495	2.4322		187.5	0.19801	-0.00388	0.05542	-0.03488	0.09407	-0.03035	-0.03635	0.11566											187.5	0.179568	-0.00138827	0.0417819	-0.0372837	0.0953234	-0.0345539	-0.0390242	0.122913											187.5	0.819407
189.6	-2.0375	1.938	1.3014	-1.8667	4.9447	3.8616	-1.9317	2.4336		189.6	0.21321	0.03822	0.09218	-0.03059	0.12153	0.03008	-0.01873	0.11715											189.6	0.194768	0.0407117	0.0785419	-0.0329937	0.122783	0.0258761	-0.0214042	0.124403											189.6	0.888768
191.7	-2.0363	1.9775	1.2649	-1.844	4.9235	3.9119	-1.9762	2.4336		191.7	0.21431	0.07773	0.05594	-0.00809	0.1003	0.08022	-0.06341	0.11724											191.7	0.195868	0.0802217	0.0423019	-0.0104937	0.101553	0.0760161	-0.0660842	0.124493											191.7	0.893788
193.8	-2.0469	1.9998	1.2636	-1.8372	4.8599	3.9093	-1.9546	2.4684		193.8	0.20361	0.10004	0.0549	-0.00149	0.03666	0.07745	-0.04199	0.15213											193.8	0.185168	0.102532	0.0412619	-0.00389374	0.0379134	0.0732461	-0.0446642	0.159383											193.8	0.844961
195.9	-2.0611	1.9775	1.2551	-1.8338	4.8786	3.899	-1.9266	2.4724		195.9	0.18931	0.07775	0.04666	0.0017	0.05533	0.06698	-0.01418	0.15622											195.9	0.170868	0.0802417	0.0330219	-0.000703744	0.0565834	0.0627761	-0.0168542	0.163473											195.9	0.779707
198	-2.0363	1.9485	1.2393	-1.844	4.8824	3.8732	-1.9292	2.4456		198	0.21401	0.04875	0.03112	-0.0087	0.0591	0.04102	-0.01696	0.12951											198	0.195568	0.0512417	0.0174819	-0.0111037	0.0603534	0.0368161	-0.0196342	0.136763											198	0.892419
200.1	-2.0245	1.9433	1.2259	-1.8372	4.8936	3.8268	-1.9533	2.3987		200.1	0.22571	0.04356	0.01798	-0.00211	0.07026	-0.00555	-0.04124	0.0827											200.1	0.207268	0.0460517	0.00434189	-0.00451374	0.0715134	-0.00975392	-0.0439142	0.0899527											200.1	0.945808
202.2	-2.0599	1.9393	1.2514	-1.8372	4.9035	3.7919	-1.9533	2.4014		202.2	0.19021	0.03957	0.04375	-0.00231	0.08013	-0.04061	-0.04142	0.08549											202.2	0.171768	0.0420617	0.0301119	-0.00471374	0.0813834	-0.0448139	-0.0440942	0.0927427											202.2	0.783814
204.3	-2.054	1.9328	1.238	-1.8406	4.8761	3.7364	-1.9724	2.3907		204.3	0.196	0.03308	0.03061	-0.00592	0.0527	-0.09628	-0.0607	0.07488											204.3	0.177558	0.0355717	0.0169719	-0.00832374	0.0539534	-0.100484	-0.0633742	0.0821327											204.3	0.810235
206.4	-2.0528	1.9485	1.2271	-1.8769	4.8724	3.7842	-1.9381	2.384		206.4	0.1971	0.04878	0.01997	-0.04242	0.04896	-0.04865	-0.02658	0.06827											206.4	0.178658	0.0512717	0.00633189	-0.0448237	0.0502134	-0.0528539	-0.0292542	0.0755227											206.4	0.815255
208.5	-2.0576	1.9748	1.2454	-1.8565	4.8923	3.8384	-1.9724	2.3492		208.5	0.1922	0.07509	0.03853	-0.02223	0.06883	0.00539	-0.06106	0.03356											208.5	0.173758	0.0775817	0.0248919	-0.0246337	0.0700834	0.00118608	-0.0637342	0.0408127											208.5	0.792895
210.6	-2.0718	1.9932	1.2417	-1.8292	4.901	3.8848	-1.9724	2.376		210.6	0.1779	0.0935	0.03509	0.00487	0.07749	0.05162	-0.06124	0.06045											210.6	0.159458	0.0959917	0.0214519	0.00246626	0.0787434	0.0474161	-0.0639142	0.0677027											210.6	0.727641
212.7	-2.0718	1.9617	1.2454	-1.819	4.8662	3.8926	-1.9864	2.3921		212.7	0.1778	0.06201	0.03905	0.01486	0.04266	0.05926	-0.07542	0.07664											212.7	0.159358	0.0645017	0.0254119	0.0124563	0.0439134	0.0550561	-0.0780942	0.0838927											212.7	0.727185
214.8	-2.073	1.9722	1.2527	-1.8008	4.9048	3.8951	-1.9686	2.4255		214.8	0.1765	0.07252	0.04662	0.03286	0.08123	0.06159	-0.0578	0.11013											214.8	0.158058	0.0750117	0.0329819	0.0304563	0.0824834	0.0573861	-0.0604742	0.117383											214.8	0.721253
216.9	-2.054	1.9406	1.2198	-1.7804	4.8986	3.8629	-1.9737	2.4081		216.9	0.1954	0.04092	0.01398	0.05305	0.07499	0.02922	-0.06308	0.09282											216.9	0.176958	0.0434117	0.000341895	0.0506463	0.0762434	0.0250161	-0.0657542	0.100073											216.9	0.807497
219	-2.0611	1.9512	1.2393	-1.8235	4.9197	3.7997	-1.9521	2.4309		219	0.1882	0.05153	0.03374	0.00975	0.09606	-0.03414	-0.04166	0.11571											219	0.169758	0.0540217	0.0201019	0.00734626	0.0973134	-0.0383439	-0.0443342	0.122963											219	0.774642
221.1	-2.0564	1.9117	1.2636	-1.8497	4.8786	3.7971	-1.9419	2.4215		221.1	0.19279	0.01204	0.0583	-0.01666	0.05493	-0.03691	-0.03165	0.1064											221.1	0.174348	0.0145317	0.0446619	-0.0190637	0.0561834	-0.0411139	-0.0343242	0.113653											221.1	0.795587
223.2	-2.0339	1.8841	1.2527	-1.8769	4.9235	3.8022	-1.9622	2.4175		223.2	0.21519	-0.01555	0.04766	-0.04406	0.09979	-0.03198	-0.05213	0.10248											223.2	0.196748	-0.0130583	0.0340219	-0.0464637	0.101043	-0.0361839	-0.0548042	0.109733											223.2	0.897803
225.3	-2.0185	1.892	1.2746	-1.8985	4.9073	3.8371	-1.9864	2.3813		225.3	0.23049	-0.00765	0.06982	-0.06587	0.08356	0.00276	-0.07651	0.06637											225.3	0.212048	-0.00515827	0.0561819	-0.0682737	0.0848134	-0.00144392	-0.0791842	0.0736227											225.3	0.967621
227.4	-2.067	1.8815	1.2941	-1.8985	4.8749	3.8719	-1.9775	2.3921		227.4	0.18189	-0.01814	0.08958	-0.06607	0.05113	0.03739	-0.06779	0.07726											227.4	0.163448	-0.0156483	0.0759419	-0.0684737	0.0523834	0.0331861	-0.0704642	0.0845127											227.4	0.745848
229.5	-2.067	1.9196	1.2612	-1.8871	4.8512	3.93	-1.9762	2.3612		229.5	0.18179	0.01997	0.05695	-0.05488	0.02739	0.09533	-0.06667	0.04645											229.5	0.163348	0.0224617	0.0433119	-0.0572837	0.0286434	0.0911261	-0.0693442	0.0537027											229.5	0.745392
231.6	-2.0457	1.9314	1.299	-1.8633	4.8612	3.9145	-1.9711	2.4255		231.6	0.20299	0.03178	0.09501	-0.03128	0.03736	0.07966	-0.06175	0.11084											231.6	0.184548	0.0342717	0.0813719	-0.0336837	0.0386134	0.0754561	-0.0644242	0.118093											231.6	0.842132
233.7	-2.0599	1.9235	1.2466	-1.8394	4.8475	3.9287	-1.9661	2.4456		233.7	0.18869	0.02388	0.04287	-0.00759	0.02362	0.09369	-0.05693	0.13103											233.7	0.170248	0.0263717	0.0292319	-0.00999374	0.0248734	0.0894861	-0.0596042	0.138283											233.7	0.776878
235.8	-2.0836	1.9235	1.2307	-1.8122	4.8662	3.859	-1.9343	2.447		235.8	0.16489	0.02389	0.02723	0.01941	0.04229	0.02383	-0.02531	0.13252											235.8	0.146448	0.0263817	0.0135919	0.0170063	0.0435434	0.0196261	-0.0279842	0.139773											235.8	0.668274
237.9	-2.0576	1.9354	1.2332	-1.8508	4.8599	3.8371	-1.9317	2.4604		237.9	0.19078	0.0358	0.02999	-0.0194	0.03596	0.00176	-0.02289	0.14601											237.9	0.172338	0.0382917	0.0163519	-0.0218037	0.0372134	-0.00244392	-0.0255642	0.153263											237.9	0.786415
240	-2.041	1.9183	1.2271	-1.8656	4.8574	3.8061	-1.9419	2.4644		240	0.20728	0.01871	0.02415	-0.0344	0.03342	-0.0294	-0.03327	0.1501											240	0.188838	0.0212017	0.0105119	-0.0368037	0.0346734	-0.0336039	-0.0359442	0.157353											240	0.861708
242.1	-2.0552	1.9314	1.2344	-1.861	4.8848	3.8358	-1.9432	2.4349		242.1	0.19298	0.03181	0.03172	-0.03001	0.06079	0.000129337	-0.03475	0.12069											242.1	0.174538	0.0343017	0.0180819	-0.0324137	0.0620434	-0.00407459	-0.0374242	0.127943											242.1	0.796454
244.2	-2.0505	1.9051	1.249	-1.8883	4.8599	3.8268	-1.9368	2.4269		244.2	0.19758	0.00552	0.04658	-0.05751	0.03586	-0.00904	-0.02853	0.11278											244.2	0.179138	0.00801173	0.0329419	-0.0599137	0.0371134	-0.0132439	-0.0312042	0.120033											244.2	0.817445
246.3	-2.0777	1.9485	1.2502	-1.886	4.8051	3.8539	-1.9279	2.3773		246.3	0.17028	0.04893	0.04804	-0.05542	-0.01898	0.0179	-0.01981	0.06327											246.3	0.151838	0.0514217	0.0344019	-0.0578237	-0.0177266	0.0136961	-0.0224842	0.0705227											246.3	0.692869
248.4	-2.1002	1.9459	1.2466	-1.886	4.8176	3.868	-1.9533	2.3479		248.4	0.14768	0.04634	0.0447	-0.05562	-0.00651	0.03183	-0.0454	0.03396											248.4	0.129238	0.0488317	0.0310619	-0.0580237	-0.0052566	0.0276261	-0.0480742	0.0412127											248.4	0.589741
250.5	-2.0978	1.9525	1.2527	-1.8553	4.84	3.899	-1.9648	2.38		250.5	0.14998	0.05294	0.05106	-0.02513	0.01585	0.06266	-0.05708	0.06615											250.5	0.131538	0.0554317	0.0374219	-0.0275337	0.0171034	0.0584561	-0.0597542	0.0734027											250.5	0.600236
252.6	-2.0824	1.9367	1.238	-1.8712	4.8437	3.8487	-1.9546	2.4269		252.6	0.16528	0.03715	0.03662	-0.04123	0.01952	0.0122	-0.04706	0.11314											252.6	0.146838	0.0396417	0.0229819	-0.0436337	0.0207734	0.00799608	-0.0497342	0.120393											252.6	0.670053
254.7	-2.0718	1.9328	1.2332	-1.8576	4.8599	3.8216	-1.9572	2.4443		254.7	0.17577	0.03326	0.03208	-0.02784	0.03569	-0.01507	-0.04984	0.13063											254.7	0.157328	0.0357517	0.0184419	-0.0302437	0.0369434	-0.0192739	-0.0525142	0.137883											254.7	0.717921
256.8	-2.073	1.9604	1.249	-1.8462	4.84	3.8242	-1.9114	2.4429		256.8	0.17447	0.06087	0.04815	-0.01664	0.01575	-0.01263	-0.00422	0.12932											256.8	0.156028	0.0633617	0.0345119	-0.0190437	0.0170034	-0.0168339	-0.00689423	0.136573											256.8	0.711989
258.9	-2.0765	1.9617	1.2758	-1.8406	4.835	3.8216	-1.9088	2.455		258.9	0.17087	0.06217	0.07521	-0.01125	0.01072	-0.0154	-0.0018	0.14151											258.9	0.152428	0.0646617	0.0615719	-0.0136537	0.0119734	-0.0196039	-0.00447423	0.148763											258.9	0.695562
261	-2.0895	1.9446	1.2624	-1.8508	4.8811	3.8332	-1.9432	2.4215		261	0.15777	0.04508	0.06207	-0.02165	0.05679	-0.00397	-0.03638	0.1081											261	0.139328	0.0475717	0.0484319	-0.0240537	0.0580434	-0.00817392	-0.0390542	0.115353											261	0.635784
263.1	-2.0801	1.9038	1.2539	-1.8326	4.8861	3.8655	-1.9788	2.388		263.1	0.16707	0.00429	0.05383	-0.00366	0.06175	0.02817	-0.07216	0.07469											263.1	0.148628	0.00678173	0.0401919	-0.00606374	0.0630034	0.0239661	-0.0748342	0.0819427											263.1	0.678221
265.2	-2.0659	1.892	1.288	-1.8746	4.8662	3.8616	-1.9533	2.3706		265.2	0.18117	-0.0075	0.08819	-0.04586	0.04182	0.0241	-0.04684	0.05738											265.2	0.162728	-0.00500827	0.0745519	-0.0482637	0.0430734	0.0198961	-0.0495142	0.0646327											265.2	0.742563
267.3	-2.073	1.9038	1.2697	-1.8712	4.8886	3.8719	-1.9737	2.38		267.3	0.17397	0.0043	0.07015	-0.04267	0.06419	0.03424	-0.06742	0.06687											267.3	0.155528	0.00679173	0.0565119	-0.0450737	0.0654434	0.0300361	-0.0700942	0.0741227											267.3	0.709708
269.4	-2.0493	1.9025	1.2612	-1.8633	4.8325	3.8229	-1.9495	2.3599		269.4	0.19757	0.00301	0.06191	-0.03497	0.00805	-0.01493	-0.0434	0.04686											269.4	0.179128	0.00550173	0.0482719	-0.0373737	0.0093034	-0.0191339	-0.0460742	0.0541127											269.4	0.8174
271.5	-2.0422	1.9012	1.2673	-1.8269	4.8537	3.8022	-1.9724	2.4001		271.5	0.20456	0.00172	0.06828	0.00122	0.02922	-0.0358	-0.06648	0.08715											271.5	0.186118	0.00421173	0.0546419	-0.00118374	0.0304734	-0.0400039	-0.0691542	0.0944027											271.5	0.849296
273.6	-2.0706	1.8999	1.2709	-1.8133	4.8574	3.8113	-1.9635	2.4362		273.6	0.17606	0.000426277	0.07214	0.01462	0.03288	-0.02686	-0.05777	0.12334											273.6	0.157618	0.00291801	0.0585019	0.0122163	0.0341334	-0.0310639	-0.0604442	0.130593											273.6	0.719245
275.7	-2.1002	1.963	1.2965	-1.8122	4.8524	3.7868	-1.9432	2.455		275.7	0.14636	0.06353	0.098	0.01551	0.02785	-0.05153	-0.03765	0.14223											275.7	0.127918	0.0660217	0.0843619	0.0131063	0.0291034	-0.0557339	-0.0403242	0.149483											275.7	0.583717
277.8	-2.0777	1.9301	1.2612	-1.8656	4.8475	3.7881	-1.9368	2.4362		277.8	0.16876	0.03064	0.06296	-0.03809	0.02292	-0.0504	-0.03143	0.12352											277.8	0.150318	0.0331317	0.0493219	-0.0404937	0.0241734	-0.0546039	-0.0341042	0.130773											277.8	0.685933
279.9	-2.0765	1.9472	1.2417	-1.8644	4.8587	3.8719	-1.9533	2.4215		279.9	0.16986	0.04775	0.04372	-0.0371	0.03408	0.03324	-0.04811	0.10891											279.9	0.151418	0.0502417	0.0300819	-0.0395037	0.0353334	0.0290361	-0.0507842	0.116163											279.9	0.690953
282	-2.1144	1.9498	1.238	-1.8814	4.8724	3.9119	-1.9762	2.3666		282	0.13186	0.05036	0.04028	-0.0543	0.04775	0.07307	-0.07119	0.0541											282	0.113418	0.0528517	0.0266419	-0.0567037	0.0490034	0.0688661	-0.0738642	0.0613527											282	0.517551
284.1	-2.0919	1.9446	1.2831	-1.9132	4.8562	3.9377	-1.9928	2.372		284.1	0.15426	0.04516	0.08565	-0.08631	0.03152	0.09871	-0.08797	0.05959											284.1	0.135818	0.0476517	0.0720119	-0.0887137	0.0327734	0.0945061	-0.0906442	0.0668427											284.1	0.619767
286.2	-2.086	1.9328	1.2563	-1.8792	4.8774	3.9106	-2.0169	2.3278		286.2	0.16006	0.03337	0.05911	-0.05251	0.05268	0.07144	-0.11225	0.01548											286.2	0.141618	0.0358617	0.0454719	-0.0549137	0.0539334	0.0672361	-0.114924	0.0227327											286.2	0.646233
288.3	-2.0588	1.9262	1.249	-1.8553	4.8624	3.8861	-1.9839	2.3264		288.3	0.18715	0.02678	0.05207	-0.02882	0.03765	0.04677	-0.07943	0.01417											288.3	0.168708	0.0292717	0.0384319	-0.0312237	0.0389034	0.0425661	-0.0821042	0.0214227											288.3	0.769851
290.4	-2.0848	1.9446	1.2514	-1.8428	4.8873	3.8268	-1.9864	2.3371		290.4	0.16105	0.04519	0.05473	-0.01652	0.06252	-0.01269	-0.08211	0.02496											290.4	0.142608	0.0476817	0.0410919	-0.0189237	0.0637734	-0.0168939	-0.0847842	0.0322127											290.4	0.650751
292.5	-2.0469	1.938	1.2332	-1.8633	4.8986	3.8371	-1.9686	2.3787		292.5	0.19885	0.03859	0.03679	-0.03723	0.07378	-0.00256	-0.06449	0.06665											292.5	0.180408	0.0410817	0.0231519	-0.0396337	0.0750334	-0.00676392	-0.0671642	0.0739027											292.5	0.82324
294.6	-2.073	1.9775	1.2368	-1.8474	4.8749	3.7984	-1.9533	2.4135		294.6	0.17265	0.0781	0.04065	-0.02153	0.05005	-0.04142	-0.04937	0.10153											294.6	0.154208	0.0805917	0.0270119	-0.0239337	0.0513034	-0.0456239	-0.0520442	0.108783											294.6	0.703684
296.7	-2.0623	2.0051	1.2332	-1.8565	4.8948	3.7906	-1.975	2.4175		296.7	0.18325	0.10571	0.03731	-0.03084	0.06991	-0.04939	-0.07125	0.10562											296.7	0.164808	0.108202	0.0236719	-0.0332437	0.0711634	-0.0535939	-0.0739242	0.112873											296.7	0.752054
298.8	-2.0824	1.9498	1.2271	-1.8871	4.8948	3.8268	-1.9584	2.4336		298.8	0.16305	0.05042	0.03148	-0.06164	0.06988	-0.01336	-0.05484	0.12181											298.8	0.144608	0.0529117	0.0178419	-0.0640437	0.0711334	-0.0175639	-0.0575142	0.129063											298.8	0.659877
300.9	-2.0895	1.9341	1.2551	-1.8883	4.9023	3.8693	-1.9432	2.4229		300.9	0.15585	0.03472	0.05974	-0.06305	0.07735	0.02898	-0.03982	0.1112											300.9	0.137408	0.0372117	0.0461019	-0.0654537	0.0786034	0.0247761	-0.0424942	0.118453											300.9	0.627022
303	-2.0659	1.9222	1.277	-1.9098	4.921	3.89	-1.9419	2.3974		303	0.17935	0.02283	0.0819	-0.08475	0.09601	0.04951	-0.0387	0.08579											303	0.160908	0.0253217	0.0682619	-0.0871537	0.0972634	0.0453061	-0.0413742	0.0930427											303	0.734258
305.1	-2.0517	1.9117	1.3099	-1.8962	4.8998	3.89	-1.933	2.3746		305.1	0.19344	0.01234	0.11506	-0.07136	0.07478	0.04934	-0.02998	0.06308											305.1	0.174998	0.0148317	0.101422	-0.0737637	0.0760334	0.0451361	-0.0326542	0.0703327											305.1	0.798553
307.2	-2.0777	1.9065	1.3197	-1.8735	4.8936	3.8513	-1.9584	2.3787		307.2	0.16734	0.00715	0.12512	-0.04886	0.06855	0.01048	-0.05556	0.06727											307.2	0.148898	0.00964173	0.111482	-0.0512637	0.0698034	0.00627608	-0.0582342	0.0745227											307.2	0.679454
309.3	-2.086	1.8999	1.2917	-1.861	4.8886	3.8422	-1.9889	2.3438		309.3	0.15894	0.000554532	0.09738	-0.03657	0.06351	0.00121	-0.08624	0.03246											309.3	0.140498	0.00304627	0.0837419	-0.0389737	0.0647634	-0.00299392	-0.0889142	0.0397127											309.3	0.641123
311.4	-2.0848	1.9196	1.2807	-1.8462	4.8861	3.8242	-1.9139	2.3693		311.4	0.16004	0.02026	0.08665	-0.02197	0.06098	-0.01695	-0.01142	0.05805											311.4	0.141598	0.0227517	0.0730119	-0.0243737	0.0622334	-0.0211539	-0.0140942	0.0653027											311.4	0.646142
313.5	-2.0505	1.9735	1.2551	-1.8656	4.8786	3.7687	-1.9101	2.3934		313.5	0.19424	0.07417	0.06131	-0.04158	0.05344	-0.07262	-0.0078	0.08224											313.5	0.175798	0.0766617	0.0476719	-0.0439837	0.0546934	-0.0768239	-0.0104742	0.0894927											313.5	0.802204
315.6	-2.0576	1.9722	1.249	-1.8656	4.8562	3.8203	-1.9037	2.4215		315.6	0.18704	0.07288	0.05547	-0.04178	0.03101	-0.02119	-0.00158	0.11043											315.6	0.168598	0.0753717	0.0418319	-0.0441837	0.0322634	-0.0253939	-0.00425423	0.117683											315.6	0.769349
317.7	-2.0753	1.9775	1.2697	-1.878	4.8537	3.8229	-1.9266	2.4336		317.7	0.16924	0.07818	0.07643	-0.05439	0.02848	-0.01875	-0.02466	0.12262											317.7	0.150798	0.0806717	0.0627919	-0.0567937	0.0297334	-0.0229539	-0.0273342	0.129873											317.7	0.688124
319.8	-2.0694	1.942	1.2831	-1.8724	4.8537	3.859	-1.9215	2.4108		319.8	0.17504	0.04269	0.09009	-0.04899	0.02844	0.01718	-0.01974	0.09991											319.8	0.156598	0.0451817	0.0764519	-0.0513937	0.0296934	0.0129761	-0.0224142	0.107163											319.8	0.71459
321.9	-2.0517	1.9235	1.3026	-1.8883	4.8537	3.9274	-1.9381	2.3746		321.9	0.19263	0.0242	0.10985	-0.0651	0.02841	0.08542	-0.03652	0.0638											321.9	0.174188	0.0266917	0.0962119	-0.0675037	0.0296634	0.0812161	-0.0391942	0.0710527											321.9	0.794857
324	-2.0505	1.9341	1.2819	-1.8735	4.8574	3.9158	-1.9432	2.3304		324	0.19373	0.03481	0.08941	-0.0505	0.03208	0.07365	-0.04181	0.01969											324	0.175288	0.0373017	0.0757719	-0.0529037	0.0333334	0.0694461	-0.0444842	0.0269427											324	0.799877
326.1	-2.0457	1.9196	1.3197	-1.8621	4.8412	3.8784	-1.9292	2.3345		326.1	0.19843	0.02031	0.12748	-0.03931	0.01584	0.03608	-0.02799	0.02388											326.1	0.179988	0.0228017	0.113842	-0.0417137	0.0170934	0.0318761	-0.0306642	0.0311327											326.1	0.821324
328.2	-2.0694	1.9354	1.2588	-1.8803	4.8512	3.8951	-1.9368	2.3331		328.2	0.17463	0.03612	0.06684	-0.05771	0.02581	0.05262	-0.03577	0.02257											328.2	0.156188	0.0386117	0.0532019	-0.0601137	0.0270634	0.0484161	-0.0384442	0.0298227											328.2	0.712719
330.3	-2.0493	1.9446	1.2441	-1.9007	4.85	3.8422	-1.9495	2.3572		330.3	0.19463	0.04533	0.0524	-0.07832	0.02458	-0.000449307	-0.04865	0.04676											330.3	0.176188	0.0478217	0.0387619	-0.0807237	0.0258334	-0.00465323	-0.0513242	0.0540127											330.3	0.803984
332.4	-2.041	1.9604	1.2624	-1.9019	4.8761	3.7971	-1.9457	2.376		332.4	0.20283	0.06114	0.07096	-0.07972	0.05064	-0.04572	-0.04503	0.06565											332.4	0.184388	0.0636317	0.0573219	-0.0821237	0.0518934	-0.0499239	-0.0477042	0.0729027											332.4	0.841402
334.5	-2.0659	1.9643	1.26	-1.9291	4.8549	3.7661	-1.947	2.3787		334.5	0.17783	0.06505	0.06882	-0.10713	0.02941	-0.07688	-0.04651	0.06844											334.5	0.159388	0.0675417	0.0551819	-0.109534	0.0306634	-0.0810839	-0.0491842	0.0756927											334.5	0.727322
336.6	-2.0564	1.9906	1.249	-1.9246	4.8537	3.7648	-1.9343	2.4376		336.6	0.18723	0.09135	0.05808	-0.10283	0.02817	-0.07835	-0.03399	0.12743											336.6	0.168788	0.0938417	0.0444419	-0.105234	0.0294234	-0.0825539	-0.0366642	0.134683											336.6	0.770216
338.7	-2.0599	1.9761	1.2551	-1.9155	4.8824	3.8035	-1.9126	2.463		338.7	0.18362	0.07686	0.06444	-0.09394	0.05684	-0.03981	-0.01247	0.15292											338.7	0.165178	0.0793517	0.0508019	-0.0963437	0.0580934	-0.0440139	-0.0151442	0.160173											338.7	0.753743
340.8	-2.0292	1.9485	1.2685	-1.8928	4.8662	3.8693	-1.9381	2.4429		340.8	0.21422	0.04927	0.07811	-0.07144	0.04061	0.02582	-0.03815	0.13291											340.8	0.195778	0.0517617	0.0644719	-0.0738437	0.0418634	0.0216161	-0.0408242	0.140163											340.8	0.893377
342.9	-2.0245	1.938	1.2819	-1.8792	4.8749	3.8887	-1.9661	2.4068		342.9	0.21882	0.03878	0.09177	-0.05805	0.04927	0.04505	-0.06633	0.0969											342.9	0.200378	0.0412717	0.0781319	-0.0604537	0.0505234	0.0408461	-0.0690042	0.104153											342.9	0.914368
345	-2.0422	1.9209	1.2661	-1.8633	4.845	3.8629	-1.9508	2.3787		345	0.20102	0.02168	0.07623	-0.04235	0.01934	0.01909	-0.05121	0.06889											345	0.182578	0.0241717	0.0625919	-0.0447537	0.0205934	0.0148861	-0.0538842	0.0761427											345	0.833143
347.1	-2.0422	1.9157	1.2673	-1.8814	4.8624	3.85	-1.9381	2.3291		347.1	0.20092	0.01649	0.07769	-0.06066	0.03671	0.00602	-0.03869	0.01938											347.1	0.182478	0.0189817	0.0640519	-0.0630637	0.0379634	0.00181608	-0.0413642	0.0266327											347.1	0.832686
349.2	-2.0351	1.9065	1.2588	-1.8826	4.8637	3.8203	-1.9355	2.3452		349.2	0.20792	0.0073	0.06945	-0.06206	0.03797	-0.02384	-0.03628	0.03557											349.2	0.189478	0.00979173	0.0558119	-0.0644637	0.0392234	-0.0280439	-0.0389542	0.0428227											349.2	0.864629
351.3	-2.0446	1.8802	1.2441	-1.8996	4.8761	3.7868	-1.9546	2.3867		351.3	0.19832	-0.01899	0.05501	-0.07927	0.05034	-0.05751	-0.05556	0.07716											351.3	0.179878	-0.0164983	0.0413719	-0.0816737	0.0515934	-0.0617139	-0.0582342	0.0844127											351.3	0.820822
353.4	-2.0457	1.8802	1.2722	-1.8883	4.8848	3.7635	-1.9546	2.4269		353.4	0.19712	-0.01899	0.08338	-0.06817	0.05901	-0.08098	-0.05574	0.11745											353.4	0.178678	-0.0164983	0.0697419	-0.0705737	0.0602634	-0.0851839	-0.0584142	0.124703											353.4	0.815346
355.5	-2.0469	1.9065	1.2588	-1.9064	4.8612	3.7777	-1.9343	2.4376		355.5	0.19581	0.00732	0.07024	-0.08648	0.03537	-0.06694	-0.03562	0.12824											355.5	0.177368	0.00981173	0.0566019	-0.0888837	0.0366234	-0.0711439	-0.0382942	0.135493											355.5	0.809368
357.6	-2.041	1.9012	1.277	-1.8724	4.8861	3.8126	-1.9266	2.4269		357.6	0.20161	0.00203	0.0887	-0.05268	0.06024	-0.03221	-0.0281	0.11763											357.6	0.183168	0.00452173	0.0750619	-0.0550837	0.0614934	-0.0364139	-0.0307742	0.124883											357.6	0.835835
359.7	-2.054	1.9275	1.2843	-1.8667	4.8749	3.9068	-1.9355	2.4309		359.7	0.18851	0.02834	0.09626	-0.04719	0.049	0.06182	-0.03718	0.12172											359.7	0.170068	0.0308317	0.0826219	-0.0495937	0.0502534	0.0576161	-0.0398542	0.128973											359.7	0.776057
361.8	-2.0233	1.9354	1.2685	-1.8054	4.8612	3.9648	-1.9482	2.4229		361.8	0.21911	0.03624	0.08072	0.01391	0.03527	0.11966	-0.05006	0.11381											361.8	0.200668	0.0387317	0.0670819	0.0115063	0.0365234	0.115456	-0.0527342	0.121063											361.8	0.915691
363.9	-2.0422	1.942	1.2454	-1.8224	4.8176	3.9429	-1.9444	2.3599		363.9	0.20011	0.04285	0.05788	-0.0033	-0.00836	0.09759	-0.04644	0.0509											363.9	0.181668	0.0453417	0.0442419	-0.00570374	-0.0071066	0.0933861	-0.0491142	0.0581527											363.9	0.82899
366	-2.0103	1.9472	1.249	-1.8553	4.8126	3.9068	-1.9508	2.3318		366	0.23191	0.04806	0.06174	-0.0364	-0.0134	0.06133	-0.05302	0.02289											366	0.213468	0.0505517	0.0481019	-0.0388037	-0.0121466	0.0571261	-0.0556942	0.0301427											366	0.9741
368.1	-2.0375	1.9551	1.2112	-1.8792	4.83	3.8551	-1.9508	2.3345		368.1	0.20461	0.05597	0.02421	-0.06051	0.00397	0.00946	-0.0532	0.02567											368.1	0.186168	0.0584617	0.0105719	-0.0629137	0.0052234	0.00525608	-0.0558742	0.0329227											368.1	0.849525
370.2	-2.0564	1.9617	1.2758	-1.8837	4.8512	3.8293	-1.961	2.3398		370.2	0.18561	0.06257	0.08907	-0.06521	0.02514	-0.01651	-0.06358	0.03106											370.2	0.167168	0.0650617	0.0754319	-0.0676137	0.0263934	-0.0207139	-0.0662542	0.0383127											370.2	0.762823
372.3	-2.0398	1.9249	1.2746	-1.9212	4.8824	3.7674	-1.9533	2.3947		372.3	0.2021	0.02578	0.08813	-0.10292	0.0563	-0.07857	-0.05606	0.08605											372.3	0.183658	0.0282717	0.0744919	-0.105324	0.0575534	-0.0827739	-0.0587342	0.0933027											372.3	0.838071
374.4	-2.0848	1.9314	1.277	-1.8951	4.8948	3.7584	-1.9482	2.4108		374.4	0.157	0.03229	0.09079	-0.07702	0.06867	-0.08774	-0.05115	0.10224											374.4	0.138558	0.0347817	0.0771519	-0.0794237	0.0699234	-0.0919439	-0.0538242	0.109493											374.4	0.63227
376.5	-2.0789	1.9761	1.2783	-1.8917	4.8736	3.7881	-1.9762	2.4121		376.5	0.1628	0.077	0.09235	-0.07383	0.04743	-0.0582	-0.07933	0.10363											376.5	0.144358	0.0794917	0.0787119	-0.0762337	0.0486834	-0.0624039	-0.0820042	0.110883											376.5	0.658737
378.6	-2.0741	1.9853	1.2941	-1.8814	4.8836	3.7984	-1.9851	2.4269		378.6	0.1675	0.0862	0.10841	-0.06373	0.0574	-0.04807	-0.08841	0.11852											378.6	0.149058	0.0886917	0.0947719	-0.0661337	0.0586534	-0.0522739	-0.0910842	0.125773											378.6	0.680184
380.7	-2.1156	1.9748	1.2722	-1.8587	4.8736	3.9003	-1.9851	2.388		380.7	0.1259	0.07571	0.08678	-0.04124	0.04737	0.05366	-0.08859	0.07971											380.7	0.107458	0.0782017	0.0731419	-0.0436437	0.0486234	0.0494561	-0.0912642	0.0869627											380.7	0.490354
382.8	-2.0931	1.9551	1.2831	-1.8508	4.8711	3.9519	-1.9826	2.372		382.8	0.1483	0.05602	0.09794	-0.03354	0.04483	0.1051	-0.08627	0.0638											382.8	0.129858	0.0585117	0.0843019	-0.0359437	0.0460834	0.100896	-0.0889442	0.0710527											382.8	0.59257
384.9	-2.0706	1.9406	1.2807	-1.8633	4.8873	3.908	-1.961	2.3894		384.9	0.1707	0.04153	0.0958	-0.04625	0.061	0.06103	-0.06485	0.08129											384.9	0.152258	0.0440217	0.0821619	-0.0486537	0.0622534	0.0568261	-0.0675242	0.0885427											384.9	0.694786
387	-2.0694	1.9104	1.2953	-1.8724	4.8774	3.8268	-1.9444	2.3867		387	0.1718	0.01133	0.11066	-0.05555	0.05107	-0.02034	-0.04843	0.07868											387	0.153358	0.0138217	0.0970219	-0.0579537	0.0523234	-0.0245439	-0.0511042	0.0859327											387	0.699805
389.1	-2.0978	1.8828	1.3014	-1.8758	4.911	3.7984	-1.961	2.3599		389.1	0.1433	-0.01626	0.11702	-0.05916	0.08463	-0.0489	-0.06521	0.05197											389.1	0.124858	-0.0137683	0.103382	-0.0615637	0.0858834	-0.0531039	-0.0678842	0.0592227											389.1	0.569754
391.2	-2.0718	1.9012	1.2722	-1.8746	4.8861	3.779	-1.9482	2.4028		391.2	0.16919	0.00215	0.08808	-0.05816	0.0597	-0.06847	-0.05259	0.09496											391.2	0.150748	0.00464173	0.0744419	-0.0605637	0.0609534	-0.0726739	-0.0552642	0.102213											391.2	0.687895
393.3	-2.0647	1.8854	1.3051	-1.8724	4.8961	3.7648	-1.9317	2.3987		393.3	0.17619	-0.01364	0.12124	-0.05617	0.06967	-0.08283	-0.03627	0.09095											393.3	0.157748	-0.0111483	0.107602	-0.0585737	0.0709234	-0.0870339	-0.0389442	0.0982027											393.3	0.719838
395.4	-2.0741	1.9235	1.2685	-1.8656	4.911	3.7945	-1.9508	2.3934		395.4	0.16669	0.02446	0.08491	-0.04957	0.08453	-0.0533	-0.05555	0.08574											395.4	0.148248	0.0269517	0.0712719	-0.0519737	0.0857834	-0.0575039	-0.0582242	0.0929927											395.4	0.676487
397.5	-2.0635	1.9288	1.2661	-1.8621	4.9035	3.8551	-1.9711	2.3907		397.5	0.17719	0.02977	0.08277	-0.04627	0.077	0.00713	-0.07603	0.08313											397.5	0.158748	0.0322617	0.0691319	-0.0486737	0.0782534	0.00292608	-0.0787042	0.0903827											397.5	0.724401
399.6	-2.0647	1.9735	1.2661	-1.8428	4.8923	3.9248	-1.9393	2.3854		399.6	0.17589	0.07448	0.08303	-0.02718	0.06576	0.07667	-0.04442	0.07792											399.6	0.157448	0.0769717	0.0693919	-0.0295837	0.0670134	0.0724661	-0.0470942	0.0851727											399.6	0.718469
401.7	-2.0552	1.9853	1.2563	-1.8451	4.8761	3.9609	-1.9266	2.3639		401.7	0.18529	0.08629	0.07349	-0.02968	0.04953	0.1126	-0.0319	0.05651											401.7	0.166848	0.0887817	0.0598519	-0.0320837	0.0507834	0.108396	-0.0345742	0.0637627											401.7	0.761363
403.8	-2.0446	1.9538	1.238	-1.8633	4.8649	3.9222	-1.9444	2.376		403.8	0.19579	0.05479	0.05545	-0.04809	0.0383	0.07374	-0.04988	0.0687											403.8	0.177348	0.0572817	0.0418119	-0.0504937	0.0395534	0.0695361	-0.0525542	0.0759527											403.8	0.809277
405.9	-2.0777	1.9288	1.2478	-1.8837	4.8998	3.8577	-1.9521	2.3452		405.9	0.16259	0.0298	0.06551	-0.06869	0.07316	0.00907	-0.05776	0.03799											405.9	0.144148	0.0322917	0.0518719	-0.0710937	0.0744134	0.00486608	-0.0604342	0.0452427											405.9	0.657778
408	-2.0931	1.9025	1.2722	-1.8849	4.8898	3.8306	-1.9317	2.3412		408	0.14708	0.00351	0.09017	-0.0701	0.06313	-0.0182	-0.03754	0.03408											408	0.128638	0.00600173	0.0765319	-0.0725037	0.0643834	-0.0224039	-0.0402142	0.0413327											408	0.587003
410.1	-2.0931	1.9143	1.2466	-1.8428	4.8961	3.819	-1.9928	2.3987		410.1	0.14698	0.01532	0.06484	-0.0282	0.0694	-0.02996	-0.09882	0.09167											410.1	0.128538	0.0178117	0.0512019	-0.0306037	0.0706534	-0.0341639	-0.101494	0.0989227											410.1	0.586546
412.2	-2.1002	1.9288	1.2685	-1.836	4.9135	3.7958	-1.9584	2.3586		412.2	0.13978	0.02982	0.087	-0.02161	0.08676	-0.05333	-0.0646	0.05166											412.2	0.121338	0.0323117	0.0733619	-0.0240137	0.0880134	-0.0575339	-0.0672742	0.0589127											412.2	0.553691
414.3	-2.0931	1.9735	1.2624	-1.8201	4.8736	3.7997	-1.9622	2.3452		414.3	0.14678	0.07453	0.08116	-0.00591	0.04683	-0.0496	-0.06858	0.03835											414.3	0.128338	0.0770217	0.0675219	-0.00831374	0.0480834	-0.0538039	-0.0712542	0.0456027											414.3	0.585634
416.4	-2.099	1.9959	1.2527	-1.8497	4.8749	3.81	-1.9597	2.3519		416.4	0.14078	0.09694	0.07172	-0.03572	0.04809	-0.03946	-0.06626	0.04514											416.4	0.122338	0.0994317	0.0580819	-0.0381237	0.0493434	-0.0436639	-0.0689342	0.0523927											416.4	0.558255
418.5	-2.112	1.988	1.249	-1.861	4.8549	3.8809	-1.9457	2.3438		418.5	0.12768	0.08905	0.06828	-0.04722	0.02806	0.03127	-0.05244	0.03713											418.5	0.109238	0.0915417	0.0546419	-0.0496237	0.0293134	0.0270661	-0.0551142	0.0443827											418.5	0.498476
420.6	-2.0836	1.9709	1.2563	-1.9121	4.9048	3.9119	-1.9368	2.3813		420.6	0.15598	0.07195	0.07584	-0.09853	0.07793	0.06211	-0.04372	0.07472											420.6	0.137538	0.0744417	0.0622019	-0.100934	0.0791834	0.0579061	-0.0463942	0.0819727											420.6	0.627615
422.7	-2.0872	1.984	1.2953	-1.8894	4.8886	3.8951	-1.9877	2.4121		422.7	0.15228	0.08506	0.11511	-0.07603	0.06169	0.04514	-0.0948	0.10561											422.7	0.133838	0.0875517	0.101472	-0.0784337	0.0629434	0.0409361	-0.0974742	0.112863											422.7	0.610732
424.8	-2.0777	1.942	1.2904	-1.8758	4.901	3.8616	-1.9648	2.3921		424.8	0.16167	0.04307	0.11047	-0.06264	0.07406	0.01147	-0.07209	0.0857											424.8	0.143228	0.0455617	0.0968319	-0.0650437	0.0753134	0.00726608	-0.0747642	0.0929527											424.8	0.65358
426.9	-2.0836	1.9183	1.3063	-1.886	4.9148	3.8203	-1.9457	2.4001		426.9	0.15567	0.01938	0.12663	-0.07304	0.08783	-0.02999	-0.05317	0.09379											426.9	0.137228	0.0218717	0.112992	-0.0754437	0.0890834	-0.0341939	-0.0558442	0.101043											426.9	0.626201
429	-2.0694	1.9275	1.3087	-1.8735	4.9048	3.7971	-1.9915	2.4081		429	0.16977	0.02858	0.12929	-0.06075	0.07779	-0.05336	-0.09915	0.10188											429	0.151328	0.0310717	0.115652	-0.0631537	0.0790434	-0.0575639	-0.101824	0.109133											429	0.690542
431.1	-2.0765	1.9012	1.2953	-1.8542	4.931	3.8177	-1.9889	2.4014		431.1	0.16257	0.00229	0.11615	-0.04165	0.10396	-0.03292	-0.09673	0.09527											431.1	0.144128	0.00478173	0.102512	-0.0440537	0.105213	-0.0371239	-0.0994042	0.102523											431.1	0.657687
433.2	-2.0387	1.9078	1.3063	-1.8985	4.8824	3.7932	-1.975	2.3894		433.2	0.20027	0.0089	0.12741	-0.08616	0.05533	-0.05759	-0.08301	0.08336											433.2	0.181828	0.0113917	0.113772	-0.0885637	0.0565834	-0.0617939	-0.0856842	0.0906127											433.2	0.82972
435.3	-2.0659	1.9262	1.316	-1.911	4.8487	3.828	-1.9902	2.38		435.3	0.17297	0.02731	0.13737	-0.09886	0.02159	-0.02296	-0.09839	0.07405											435.3	0.154528	0.0298017	0.123732	-0.101264	0.0228434	-0.0271639	-0.101064	0.0813027											435.3	0.705144
437.4	-2.099	1.9498	1.2978	-1.9212	4.8412	3.8126	-1.947	2.3412		437.4	0.13977	0.05091	0.11944	-0.10927	0.01406	-0.03852	-0.05537	0.03534											437.4	0.121328	0.0534017	0.105802	-0.111674	0.0153134	-0.0427239	-0.0580442	0.0425927											437.4	0.553646
439.5	-2.0954	1.9433	1.2819	-1.9155	4.8524	3.8887	-1.9495	2.3626		439.5	0.14327	0.04442	0.1038	-0.10377	0.02522	0.03741	-0.05805	0.05683											439.5	0.124828	0.0469117	0.0901619	-0.106174	0.0264734	0.0332061	-0.0607242	0.0640827											439.5	0.569617
441.6	-2.0978	1.9498	1.3172	-1.9269	4.8637	3.9171	-1.933	2.3639		441.6	0.14076	0.05093	0.13936	-0.11538	0.03649	0.06564	-0.04173	0.05821											441.6	0.122318	0.0534217	0.125722	-0.117784	0.0377434	0.0614361	-0.0444042	0.0654627											441.6	0.558163
443.7	-2.0564	1.9577	1.3282	-1.886	4.8786	3.8951	-1.9126	2.3813		443.7	0.18206	0.05884	0.15062	-0.07468	0.05136	0.04348	-0.02151	0.0757											443.7	0.163618	0.0613317	0.136982	-0.0770837	0.0526134	0.0392761	-0.0241842	0.0829527											443.7	0.746624
445.8	-2.0789	1.9604	1.3246	-1.8667	4.8537	3.868	-1.9215	2.3733		445.8	0.15946	0.06154	0.14728	-0.05559	0.02642	0.01621	-0.03059	0.06779											445.8	0.141018	0.0640317	0.133642	-0.0579937	0.0276734	0.0120061	-0.0332642	0.0750427											445.8	0.643495
447.9	-2.0789	1.9748	1.2892	-1.8621	4.8774	3.8616	-1.905	2.3385		447.9	0.15936	0.07595	0.11214	-0.05119	0.05009	0.00965	-0.01427	0.03308											447.9	0.140918	0.0784417	0.0985019	-0.0535937	0.0513434	0.00544608	-0.0169442	0.0403327											447.9	0.643039
450	-2.0647	1.9512	1.2807	-1.8485	4.8437	3.8797	-1.9737	2.3733		450	0.17346	0.05236	0.10391	-0.0378	0.01636	0.02758	-0.08316	0.06797											450	0.155018	0.0548517	0.0902719	-0.0402037	0.0176134	0.0233761	-0.0858342	0.0752227											450	0.70738
452.1	-2.0517	1.9275	1.238	-1.9303	4.8612	3.8861	-1.9762	2.3505		452.1	0.18636	0.02867	0.06147	-0.1198	0.03382	0.03381	-0.08584	0.04526											452.1	0.167918	0.0311617	0.0478319	-0.122204	0.0350734	0.0296061	-0.0885142	0.0525127											452.1	0.766246
454.2	-2.0635	1.9393	1.2454	-1.9428	4.8699	3.8242	-1.9762	2.3425		454.2	0.17446	0.04048	0.06913	-0.13251	0.04249	-0.02825	-0.08602	0.03735											454.2	0.156018	0.0429717	0.0554919	-0.134914	0.0437434	-0.0324539	-0.0886942	0.0446027											454.2	0.711944
456.3	-2.0694	1.9354	1.2417	-1.9325	4.8425	3.8397	-1.9546	2.3519		456.3	0.16846	0.03658	0.06569	-0.12241	0.01506	-0.01292	-0.0646	0.04684											456.3	0.150018	0.0390717	0.0520519	-0.124814	0.0163134	-0.0171239	-0.0672742	0.0540927											456.3	0.684564
458.4	-2.0907	1.9525	1.249	-1.9291	4.8487	3.8526	-1.9317	2.3961		458.4	0.14705	0.05369	0.07325	-0.11922	0.02122	-0.000184956	-0.04188	0.09113											458.4	0.128608	0.0561817	0.0596119	-0.121624	0.0224734	-0.00438888	-0.0445542	0.0983827											458.4	0.586866
460.5	-2.0978	1.9275	1.2673	-1.911	4.84	3.8822	-1.9241	2.4095		460.5	0.13985	0.0287	0.09181	-0.10132	0.01249	0.02925	-0.03446	0.10462											460.5	0.121408	0.0311917	0.0781719	-0.103724	0.0137434	0.0250461	-0.0371342	0.111873											460.5	0.554011
462.6	-2.0789	1.9262	1.2965	-1.8553	4.8475	3.8797	-1.8999	2.4108		462.6	0.15865	0.02741	0.12127	-0.04583	0.01995	0.02658	-0.01044	0.10601											462.6	0.140208	0.0299017	0.107632	-0.0482337	0.0212034	0.0223761	-0.0131142	0.113263											462.6	0.639799
464.7	-2.0623	1.9656	1.3148	-1.819	4.8412	3.8577	-1.9126	2.4054		464.7	0.17515	0.06681	0.13984	-0.00973	0.01362	0.00442	-0.02332	0.1007											464.7	0.156708	0.0693017	0.126202	-0.0121337	0.0148734	0.000216075	-0.0259942	0.107953											464.7	0.715092
466.8	-2.0706	1.9656	1.3002	-1.8542	4.8587	3.8126	-1.8961	2.3653		466.8	0.16675	0.06682	0.1255	-0.04514	0.03109	-0.04085	-0.007	0.06069											466.8	0.148308	0.0693117	0.111862	-0.0475437	0.0323434	-0.0450539	-0.00967423	0.0679427											466.8	0.676761
468.9	-2.0718	1.9354	1.277	-1.8667	4.8886	3.8164	-1.9432	2.3412		468.9	0.16545	0.03663	0.10256	-0.05784	0.06095	-0.03722	-0.05428	0.03668											468.9	0.147008	0.0391217	0.0889219	-0.0602437	0.0622034	-0.0414239	-0.0569542	0.0439327											468.9	0.670829
471	-2.0954	1.8959	1.2868	-1.8962	4.8649	3.8255	-1.9546	2.3679		471	0.14175	-0.00286	0.11262	-0.08755	0.03722	-0.02828	-0.06586	0.06347											471	0.123308	-0.000368267	0.0989819	-0.0899537	0.0384734	-0.0324839	-0.0685342	0.0707227											471	0.562681
473.1	-2.0895	1.8946	1.288	-1.8939	4.8886	3.819	-1.9254	2.3653		473.1	0.14755	-0.00416	0.11408	-0.08545	0.06089	-0.03495	-0.03684	0.06096											473.1	0.129108	-0.00166827	0.100442	-0.0878537	0.0621434	-0.0391539	-0.0395142	0.0682127											473.1	0.589148
475.2	-2.0872	1.888	1.3392	-1.8951	4.8898	3.828	-1.8961	2.3679		475.2	0.14974	-0.01075	0.16554	-0.08686	0.06205	-0.02611	-0.00773	0.06365											475.2	0.131298	-0.00825827	0.151902	-0.0892637	0.0633034	-0.0303139	-0.0104042	0.0709027											475.2	0.599141
477.3	-2.0872	1.9025	1.338	-1.886	4.8898	3.8332	-1.891	2.3612		477.3	0.14964	0.00376	0.1646	-0.07796	0.06202	-0.02108	-0.00281	0.05704											477.3	0.131198	0.00625173	0.150962	-0.0803637	0.0632734	-0.0252839	-0.00548423	0.0642927											477.3	0.598685
479.4	-2.067	1.9262	1.3172	-1.861	4.8649	3.868	-1.8948	2.3894		479.4	0.16974	0.02747	0.14407	-0.05317	0.03708	0.01355	-0.00679	0.08533											479.4	0.151298	0.0299617	0.130432	-0.0555737	0.0383334	0.00934608	-0.00946423	0.0925827											479.4	0.690405
481.5	-2.0777	1.9498	1.2697	-1.8474	4.8512	3.8913	-1.8987	2.3934		481.5	0.15894	0.05107	0.09683	-0.03977	0.02335	0.03669	-0.01087	0.08942											481.5	0.140498	0.0535617	0.0831919	-0.0421737	0.0246034	0.0324861	-0.0135442	0.0966727											481.5	0.641123
483.6	-2.0647	1.9354	1.2892	-1.8428	4.8063	3.89	-1.905	2.376		483.6	0.17184	0.03668	0.11659	-0.03538	-0.02158	0.03522	-0.01735	0.07211											483.6	0.153398	0.0391717	0.102952	-0.0377837	-0.0203266	0.0310161	-0.0200242	0.0793627											483.6	0.699988
485.7	-2.0481	1.9262	1.2892	-1.8905	4.8524	3.8577	-1.9076	2.372		485.7	0.18834	0.02749	0.11685	-0.08328	0.02448	0.00275	-0.02013	0.0682											485.7	0.169898	0.0299817	0.103212	-0.0856837	0.0257334	-0.00145392	-0.0228042	0.0754527											485.7	0.775281
487.8	-2.0481	1.9012	1.2514	-1.9098	4.8686	3.841	-1.947	2.3465		487.8	0.18824	0.0025	0.07931	-0.10279	0.04065	-0.01411	-0.05971	0.04279											487.8	0.169798	0.00499173	0.0656719	-0.105194	0.0419034	-0.0183139	-0.0623842	0.0500427											487.8	0.774825
489.9	-2.0718	1.9301	1.2393	-1.9371	4.8686	3.8268	-1.947	2.3492		489.9	0.16444	0.0314	0.06747	-0.13029	0.04062	-0.02848	-0.05989	0.04558											489.9	0.145998	0.0338917	0.0538319	-0.132694	0.0418734	-0.0326839	-0.0625642	0.0528327											489.9	0.66622
492	-2.0375	1.8762	1.2514	-1.9257	4.8923	3.8384	-1.9889	2.3251		492	0.19863	-0.02249	0.07984	-0.1191	0.06428	-0.01704	-0.10197	0.02157											492	0.180188	-0.0199983	0.0662019	-0.121504	0.0655334	-0.0212439	-0.104644	0.0288227											492	0.822237
494.1	-2.0316	1.8973	1.2709	-1.9235	4.8637	3.8461	-1.98	2.3599		494.1	0.20443	-0.00138	0.0996	-0.1171	0.03565	-0.00951	-0.09325	0.05646											494.1	0.185988	0.00111173	0.0859619	-0.119504	0.0369034	-0.0137139	-0.0959242	0.0637127											494.1	0.848703
496.2	-2.0339	1.9393	1.2734	-1.8837	4.8786	3.8177	-1.9088	2.3371		496.2	0.20203	0.04063	0.10236	-0.07751	0.05052	-0.03808	-0.02223	0.03375											496.2	0.183588	0.0431217	0.0887219	-0.0799137	0.0517734	-0.0422839	-0.0249042	0.0410027											496.2	0.837751
498.3	-2.0481	1.9683	1.2941	-1.8372	4.8686	3.908	-1.919	2.3612		498.3	0.18773	0.06963	0.12332	-0.03121	0.04048	0.05206	-0.03261	0.05794											498.3	0.169288	0.0721217	0.109682	-0.0336137	0.0417334	0.0478561	-0.0352842	0.0651927											498.3	0.772497
500.4	-2.0706	1.9564	1.2819	-1.8315	4.8811	3.8926	-1.919	2.4054		500.4	0.16513	0.05774	0.11138	-0.02572	0.05295	0.03649	-0.0328	0.10223											500.4	0.146688	0.0602317	0.0977419	-0.0281237	0.0542034	0.0322861	-0.0354742	0.109483											500.4	0.669369
502.5	-2.0706	1.9209	1.2904	-1.8508	4.8736	3.8616	-1.8898	2.4054		502.5	0.16503	0.02225	0.12014	-0.04522	0.04541	0.00533	-0.00378	0.10232											502.5	0.146588	0.0247417	0.106502	-0.0476237	0.0466634	0.00112608	-0.00645423	0.109573											502.5	0.668913
504.6	-2.0706	1.892	1.2649	-1.8735	4.8886	3.8087	-1.8898	2.4041		504.6	0.16493	-0.00664	0.0949	-0.06813	0.06038	-0.04774	-0.00396	0.10111											504.6	0.146488	-0.00414827	0.0812619	-0.0705337	0.0616334	-0.0519439	-0.00663423	0.108363											504.6	0.668456
506.7	-2.0682	1.9038	1.316	-1.9087	4.8836	3.8048	-1.8987	2.384		506.7	0.16723	0.00516	0.14627	-0.10353	0.05535	-0.05181	-0.01304	0.0811											506.7	0.148788	0.00765173	0.132632	-0.105934	0.0566034	-0.0560139	-0.0157142	0.0883527											506.7	0.678952
508.8	-2.0659	1.892	1.3002	-1.9303	4.8986	3.8087	-1.9177	2.3947		508.8	0.16942	-0.00663	0.13073	-0.12534	0.07031	-0.04807	-0.03222	0.09189											508.8	0.150978	-0.00413827	0.117092	-0.127744	0.0715634	-0.0522739	-0.0348942	0.0991427											508.8	0.688945
510.9	-2.0694	1.8591	1.3014	-1.9235	4.8986	3.8048	-1.9241	2.4028		510.9	0.16582	-0.03952	0.13219	-0.11874	0.07028	-0.05214	-0.0388	0.10008											510.9	0.147378	-0.0370283	0.118552	-0.121144	0.0715334	-0.0563439	-0.0414742	0.107333											510.9	0.672517
513	-2.0185	1.8788	1.2929	-1.8973	4.8574	3.8397	-1.8987	2.4041		513	0.21662	-0.01981	0.12395	-0.09275	0.02905	-0.01741	-0.01358	0.10147											513	0.198178	-0.0173183	0.110312	-0.0951537	0.0303034	-0.0216139	-0.0162542	0.108723											513	0.904329
515.1	-2.0517	1.8854	1.2868	-1.8678	4.8275	3.8203	-1.9126	2.3545		515.1	0.18332	-0.01321	0.11811	-0.06345	-0.00088777	-0.03697	-0.02766	0.05195											515.1	0.164878	-0.0107183	0.104472	-0.0658537	0.000365635	-0.0411739	-0.0303342	0.0592027											515.1	0.752374
517.2	-2.086	1.8736	1.2758	-1.8406	4.8524	3.8384	-1.8936	2.3599		517.2	0.14892	-0.025	0.10737	-0.03646	0.02398	-0.01904	-0.00884	0.05744											517.2	0.130478	-0.0225083	0.0937319	-0.0388637	0.0252334	-0.0232439	-0.0115142	0.0646927											517.2	0.595399
519.3	-2.0836	1.892	1.232	-1.8474	4.8948	3.8371	-1.8948	2.4095		519.3	0.15122	-0.00659	0.06384	-0.04346	0.06634	-0.0205	-0.01022	0.10713											519.3	0.132778	-0.00409827	0.0502019	-0.0458637	0.0675934	-0.0247039	-0.0128942	0.114383											519.3	0.605895
521.4	-2.0588	1.9012	1.2259	-1.8712	4.8799	3.8242	-1.8885	2.4081		521.4	0.17592	0.00262	0.058	-0.06747	0.05141	-0.03357	-0.0041	0.10582											521.4	0.157478	0.00511173	0.0443619	-0.0698737	0.0526634	-0.0377739	-0.00677423	0.113073											521.4	0.718606
523.5	-2.0564	1.917	1.2563	-1.8724	4.911	3.8448	-1.8847	2.3867		523.5	0.17822	0.01842	0.08866	-0.06887	0.08248	-0.01314	-0.000484382	0.08451											523.5	0.159778	0.0209117	0.0750219	-0.0712737	0.0837334	-0.0173439	-0.00315861	0.0917627											523.5	0.729101
525.6	-2.0812	1.913	1.2478	-1.8894	4.8923	3.8345	-1.8961	2.3921		525.6	0.15331	0.01443	0.08042	-0.08608	0.06374	-0.0236	-0.01207	0.09											525.6	0.134868	0.0169217	0.0667819	-0.0884837	0.0649934	-0.0278039	-0.0147442	0.0972527											525.6	0.615432
527.7	-2.086	1.9235	1.2441	-1.9007	4.8973	3.8268	-1.9088	2.3827		527.7	0.14841	0.02494	0.07698	-0.09758	0.06871	-0.03147	-0.02495	0.08069											527.7	0.129968	0.0274317	0.0633419	-0.0999837	0.0699634	-0.0356739	-0.0276242	0.0879427											527.7	0.593072
529.8	-2.0895	1.9643	1.2795	-1.9235	4.8824	3.8655	-1.9203	2.3412		529.8	0.14481	0.06575	0.11264	-0.12059	0.05378	0.00707	-0.03663	0.03928											529.8	0.126368	0.0682417	0.0990019	-0.122994	0.0550334	0.00286608	-0.0393042	0.0465327											529.8	0.576644
531.9	-2.0741	1.913	1.2795	-1.9087	4.8662	3.8822	-1.9419	2.3304		531.9	0.16011	0.01445	0.1129	-0.10599	0.03754	0.0236	-0.05841	0.02857											531.9	0.141668	0.0169417	0.0992619	-0.108394	0.0387934	0.0193961	-0.0610842	0.0358227											531.9	0.646462
534	-2.0741	1.9341	1.2892	-1.8996	4.8649	3.8887	-1.9254	2.3572		534	0.16001	0.03556	0.12287	-0.0971	0.03621	0.02993	-0.04209	0.05546											534	0.141568	0.0380517	0.109232	-0.0995037	0.0374634	0.0257261	-0.0447642	0.0627127											534	0.646005
536.1	-2.0848	1.9288	1.2929	-1.8939	4.8537	3.9119	-1.8987	2.3827		536.1	0.14921	0.03027	0.12683	-0.0916	0.02498	0.05297	-0.01557	0.08105											536.1	0.130768	0.0327617	0.113192	-0.0940037	0.0262334	0.0487661	-0.0182442	0.0883027											536.1	0.596722
538.2	-2.0765	1.9157	1.2636	-1.8973	4.8624	3.8448	-1.9088	2.3987		538.2	0.15741	0.01718	0.09779	-0.09521	0.03364	-0.0143	-0.02585	0.09714											538.2	0.138968	0.0196717	0.0841519	-0.0976137	0.0348934	-0.0185039	-0.0285242	0.104393											538.2	0.634141
540.3	-2.0706	1.9196	1.2941	-1.9144	4.8724	3.8345	-1.919	2.4443		540.3	0.16321	0.02108	0.12855	-0.11251	0.04361	-0.02477	-0.03623	0.14283											540.3	0.144768	0.0235717	0.114912	-0.114914	0.0448634	-0.0289739	-0.0389042	0.150083											540.3	0.660607
542.4	-2.0387	1.8986	1.2795	-1.9042	4.9035	3.85	-1.9025	2.4845		542.4	0.195	9.19613e-05	0.11421	-0.10252	0.07467	-0.00943	-0.01991	0.18312											542.4	0.176558	0.00258369	0.100572	-0.104924	0.0759234	-0.0136339	-0.0225842	0.190373											542.4	0.805672
544.5	-2.0457	1.8959	1.2831	-1.8905	4.8886	3.8126	-1.8948	2.4456		544.5	0.1879	-0.0026	0.11807	-0.08902	0.05974	-0.047	-0.01239	0.14431											544.5	0.169458	-0.000108267	0.104432	-0.0914237	0.0609934	-0.0512039	-0.0150642	0.151563											544.5	0.773273
546.6	-2.0718	1.9564	1.3051	-1.8485	4.8674	3.8074	-1.9304	2.4429		546.6	0.1617	0.05791	0.14033	-0.04723	0.03851	-0.05236	-0.04817	0.1417											546.6	0.143258	0.0604017	0.126692	-0.0496337	0.0397634	-0.0565639	-0.0508442	0.148953											546.6	0.653717
548.7	-2.0611	1.938	1.3209	-1.8633	4.8524	3.85	-1.9025	2.4121		548.7	0.1723	0.03951	0.1564	-0.06223	0.02347	-0.00993	-0.02045	0.11099											548.7	0.153858	0.0420017	0.142762	-0.0646337	0.0247234	-0.0141339	-0.0231242	0.118243											548.7	0.702087
550.8	-2.0564	1.9196	1.3002	-1.8497	4.8562	3.8551	-1.8961	2.3479		550.8	0.1769	0.02112	0.13596	-0.04884	0.02724	-0.005	-0.01424	0.04688											550.8	0.158458	0.0236117	0.122322	-0.0512437	0.0284934	-0.00920392	-0.0169142	0.0541327											550.8	0.723078
552.9	-2.0635	1.8867	1.2685	-1.8474	4.8699	3.8551	-1.9203	2.3398		552.9	0.1697	-0.01177	0.10452	-0.04674	0.04091	-0.00516	-0.03862	0.03887											552.9	0.151258	-0.00927827	0.0908819	-0.0491437	0.0421634	-0.00936392	-0.0412942	0.0461227											552.9	0.690223
555	-2.0812	1.8946	1.2514	-1.8531	4.8624	3.8332	-1.933	2.388		555	0.1519	-0.00386	0.08768	-0.05265	0.03337	-0.02723	-0.0515	0.08716											555	0.133458	-0.00136827	0.0740419	-0.0550537	0.0346234	-0.0314339	-0.0541742	0.0944127											555	0.608998
557.1	-2.0517	1.8841	1.2892	-1.8712	4.8761	3.8048	-1.9266	2.4014		557.1	0.1813	-0.01436	0.12574	-0.07095	0.04704	-0.05579	-0.04528	0.10065											557.1	0.162858	-0.0118683	0.112102	-0.0733537	0.0482934	-0.0599939	-0.0479542	0.107903											557.1	0.743156
559.2	-2.0623	1.917	1.2575	-1.8871	4.8749	3.8268	-1.9012	2.4255		559.2	0.17059	0.01855	0.0943	-0.08706	0.04581	-0.03396	-0.02006	0.12484											559.2	0.152148	0.0210417	0.0806619	-0.0894637	0.0470634	-0.0381639	-0.0227342	0.132093											559.2	0.694284
561.3	-2.0647	1.9314	1.2588	-1.8826	4.8537	3.8371	-1.8783	2.4657		561.3	0.16809	0.03296	0.09587	-0.08276	0.02457	-0.02383	0.00266	0.16513											561.3	0.149648	0.0354517	0.0822319	-0.0851637	0.0258234	-0.0280339	-1.42278e-05	0.172383											561.3	0.682876
563.4	-2.0564	1.9551	1.2454	-1.8894	4.8475	3.8732	-1.9012	2.4684		563.4	0.17629	0.05667	0.08273	-0.08977	0.01834	0.01211	-0.02042	0.16792											563.4	0.157848	0.0591617	0.0690919	-0.0921737	0.0195934	0.00790608	-0.0230942	0.175173											563.4	0.720294
565.5	-2.0469	1.9669	1.2429	-1.8758	4.8412	3.9209	-1.8974	2.4376		565.5	0.18569	0.06847	0.08049	-0.07637	0.012	0.05964	-0.0168	0.13721											565.5	0.167248	0.0709617	0.0668519	-0.0787737	0.0132534	0.0554361	-0.0194742	0.144463											565.5	0.763189
567.6	-2.0457	1.963	1.2588	-1.8519	4.85	3.9713	-1.8936	2.4014		567.6	0.18679	0.06458	0.09665	-0.05268	0.02077	0.10987	-0.01318	0.1011											567.6	0.168348	0.0670717	0.0830119	-0.0550837	0.0220234	0.105666	-0.0158542	0.108353											567.6	0.768208
569.7	-2.0659	1.9893	1.249	-1.8621	4.8549	3.9622	-1.8987	2.3345		569.7	0.16649	0.09089	0.08711	-0.06308	0.02564	0.10061	-0.01846	0.03429											569.7	0.148048	0.0933817	0.0734719	-0.0654837	0.0268934	0.0964061	-0.0211342	0.0415427											569.7	0.675575
571.8	-2.0446	1.9472	1.2295	-1.836	4.845	3.9738	-1.9063	2.3331		571.8	0.18769	0.0488	0.06787	-0.03719	0.0157	0.11204	-0.02624	0.03298											571.8	0.169248	0.0512917	0.0542319	-0.0395937	0.0169534	0.107836	-0.0289142	0.0402327											571.8	0.772315
573.9	-2.0718	1.9459	1.2356	-1.8656	4.8761	3.9145	-1.8961	2.3358		573.9	0.16039	0.04751	0.07423	-0.06699	0.04677	0.05258	-0.01622	0.03577											573.9	0.141948	0.0500017	0.0605919	-0.0693937	0.0480234	0.0483761	-0.0188942	0.0430227											573.9	0.647739
576	-2.0469	1.9643	1.2441	-1.8633	4.8699	3.8513	-1.9165	2.3666		576	0.18518	0.06591	0.083	-0.0649	0.04054	-0.01079	-0.03681	0.06666											576	0.166738	0.0684017	0.0693619	-0.0673037	0.0417934	-0.0149939	-0.0394842	0.0739127											576	0.760861
578.1	-2.0765	1.9853	1.2405	-1.8746	4.8824	3.8151	-1.919	2.4054		578.1	0.15548	0.08692	0.07966	-0.0764	0.053	-0.04716	-0.03949	0.10555											578.1	0.137038	0.0894117	0.0660219	-0.0788037	0.0542534	-0.0513639	-0.0421642	0.112803											578.1	0.625334
580.2	-2.0824	2.0182	1.288	-1.8769	4.8861	3.8551	-1.9152	2.4496		580.2	0.14948	0.11983	0.12742	-0.07891	0.05667	-0.00732	-0.03587	0.14984											580.2	0.131038	0.122322	0.113782	-0.0813137	0.0579234	-0.0115239	-0.0385442	0.157093											580.2	0.597955
582.3	-2.0777	1.9775	1.2831	-1.9007	4.8761	3.8384	-1.8923	2.459		582.3	0.15408	0.07914	0.12278	-0.10291	0.04663	-0.02419	-0.01315	0.15933											582.3	0.135638	0.0816317	0.109142	-0.105314	0.0478834	-0.0283939	-0.0158242	0.166583											582.3	0.618945
584.4	-2.0647	1.9696	1.2783	-1.8769	4.8724	3.8848	-1.9025	2.4684		584.4	0.16698	0.07124	0.11824	-0.07932	0.0429	0.02205	-0.02353	0.16882											584.4	0.148538	0.0737317	0.104602	-0.0817237	0.0441534	0.0178461	-0.0262042	0.176073											584.4	0.677811
586.5	-2.0469	1.9735	1.2514	-1.8656	4.8811	3.9145	-1.8987	2.4148		586.5	0.18468	0.07515	0.0916	-0.06822	0.05157	0.05158	-0.01991	0.1153											586.5	0.166238	0.0776417	0.0779619	-0.0706237	0.0528234	0.0473761	-0.0225842	0.122553											586.5	0.75858
588.6	-2.0588	1.9617	1.2685	-1.8656	4.8961	3.9132	-1.9279	2.3746		588.6	0.17268	0.06336	0.10897	-0.06843	0.06653	0.05011	-0.04929	0.07519											588.6	0.154238	0.0658517	0.0953319	-0.0708337	0.0677834	0.0459061	-0.0519642	0.0824427											588.6	0.703821
590.7	-2.0623	1.9341	1.2685	-1.8633	4.9023	3.8732	-1.9228	2.3653		590.7	0.16908	0.03577	0.10923	-0.06633	0.0727	0.00995	-0.04437	0.06598											590.7	0.150638	0.0382617	0.0955919	-0.0687337	0.0739534	0.00574608	-0.0470442	0.0732327											590.7	0.687394
592.8	-2.0623	1.8999	1.2441	-1.8883	4.9023	3.8139	-1.9165	2.3666		592.8	0.16897	0.00157	0.08509	-0.09154	0.07267	-0.04952	-0.03825	0.06737											592.8	0.150528	0.00406173	0.0714519	-0.0939437	0.0739234	-0.0537239	-0.0409242	0.0746227											592.8	0.686892
594.9	-2.0765	1.913	1.2527	-1.8587	4.9085	3.7506	-1.9215	2.3974		594.9	0.15467	0.01468	0.09395	-0.06214	0.07883	-0.11299	-0.04343	0.09826											594.9	0.136228	0.0171717	0.0803119	-0.0645437	0.0800834	-0.117194	-0.0461042	0.105513											594.9	0.621638
597	-2.0777	1.9341	1.2466	-1.8451	4.8898	3.7493	-1.8999	2.4175		597	0.15337	0.03579	0.08811	-0.04875	0.0601	-0.11445	-0.02201	0.11845											597	0.134928	0.0382817	0.0744719	-0.0511537	0.0613534	-0.118654	-0.0246842	0.125703											597	0.615705
599.1	-2.0659	1.9577	1.2527	-1.8451	4.8836	3.7713	-1.9292	2.4296		599.1	0.16507	0.0594	0.09447	-0.04895	0.05387	-0.09262	-0.05149	0.13064											599.1	0.146628	0.0618917	0.0808319	-0.0513537	0.0551234	-0.0968239	-0.0541642	0.137893											599.1	0.669095
601.2	-2.0647	1.9498	1.2332	-1.8576	4.8736	3.828	-1.8961	2.3921		601.2	0.16617	0.0515	0.07523	-0.06165	0.04383	-0.03608	-0.01858	0.09323											601.2	0.147728	0.0539917	0.0615919	-0.0640537	0.0450834	-0.0402839	-0.0212542	0.100483											601.2	0.674115
603.3	-2.0611	1.9604	1.2027	-1.869	4.8699	3.8822	-1.8923	2.4296		603.3	0.16967	0.06211	0.045	-0.07326	0.0401	0.01795	-0.01496	0.13082											603.3	0.151228	0.0646017	0.0313619	-0.0756637	0.0413534	0.0137461	-0.0176342	0.138073											603.3	0.690086
605.4	-2.0895	1.942	1.1942	-1.8724	4.8774	3.9158	-1.9241	2.4202		605.4	0.14117	0.04372	0.03676	-0.07686	0.04756	0.05138	-0.04694	0.12151											605.4	0.122728	0.0462117	0.0231219	-0.0792637	0.0488134	0.0471761	-0.0496142	0.128763											605.4	0.560034
607.5	-2.0718	1.9525	1.1869	-1.9087	4.8325	3.9119	-1.8999	2.3961		607.5	0.15877	0.05423	0.02972	-0.11337	0.00263	0.04732	-0.02292	0.0975											607.5	0.140328	0.0567217	0.0160819	-0.115774	0.0038834	0.0431161	-0.0255942	0.104753											607.5	0.640347
609.6	-2.0718	1.9696	1.193	-1.9348	4.8487	3.9493	-1.9126	2.372		609.6	0.15866	0.07133	0.03608	-0.13967	0.0188	0.08455	-0.0358	0.07349											609.6	0.140218	0.0738217	0.0224419	-0.142074	0.0200534	0.0803461	-0.0384742	0.0807427											609.6	0.639845
611.7	-2.1025	1.9564	1.2149	-1.8871	4.8811	3.8835	-1.9266	2.376		611.7	0.12786	0.05814	0.05824	-0.09218	0.05116	0.01859	-0.04998	0.07758											611.7	0.109418	0.0606317	0.0446019	-0.0945837	0.0524134	0.0143861	-0.0526542	0.0848327											611.7	0.499298
613.8	-2.0883	1.942	1.2332	-1.9076	4.8524	3.8616	-1.9203	2.3211		613.8	0.14196	0.04375	0.0768	-0.11288	0.02243	-0.00348	-0.04386	0.02277											613.8	0.123518	0.0462417	0.0631619	-0.115284	0.0236834	-0.00768392	-0.0465342	0.0300227											613.8	0.563639
615.9	-2.054	1.9827	1.2222	-1.8837	4.8387	3.8448	-1.9266	2.3679		615.9	0.17616	0.08446	0.06606	-0.08919	0.0087	-0.02045	-0.05034	0.06966											615.9	0.157718	0.0869517	0.0524219	-0.0915937	0.0099534	-0.0246539	-0.0530142	0.0769127											615.9	0.719701
618	-2.0812	1.9683	1.2417	-1.8599	4.8313	3.819	-1.947	2.4001		618	0.14886	0.07006	0.08583	-0.06559	0.00126	-0.04641	-0.07092	0.10195											618	0.130418	0.0725517	0.0721919	-0.0679937	0.0025134	-0.0506139	-0.0735942	0.109203											618	0.595125
620.1	-2.0801	1.984	1.2259	-1.8474	4.8699	3.8293	-1.9368	2.4336		620.1	0.14986	0.08577	0.07029	-0.0533	0.03983	-0.03628	-0.0609	0.13554											620.1	0.131418	0.0882617	0.0566519	-0.0557037	0.0410834	-0.0404839	-0.0635742	0.142793											620.1	0.599689
622.2	-2.0682	1.9801	1.2246	-1.8667	4.85	3.8474	-1.9304	2.4563		622.2	0.16166	0.08188	0.06925	-0.0728	0.01989	-0.01835	-0.05468	0.15833											622.2	0.143218	0.0843717	0.0556119	-0.0752037	0.0211434	-0.0225539	-0.0573542	0.165583											622.2	0.653534
624.3	-2.0552	1.9512	1.2332	-1.8485	4.835	3.8655	-1.9304	2.4362		624.3	0.17456	0.05299	0.07811	-0.05481	0.00486	-0.000411453	-0.05486	0.13832											624.3	0.156118	0.0554817	0.0644719	-0.0572137	0.0061134	-0.00461538	-0.0575342	0.145573											624.3	0.7124
626.4	-2.0505	1.9604	1.2539	-1.8451	4.8524	3.9055	-1.9279	2.4148		626.4	0.17915	0.06219	0.09907	-0.05161	0.02223	0.03942	-0.05254	0.11701											626.4	0.160708	0.0646817	0.0854319	-0.0540137	0.0234834	0.0352161	-0.0552142	0.124263											626.4	0.733345
628.5	-2.0741	1.9367	1.2856	-1.8372	4.8425	3.8951	-1.9152	2.4135		628.5	0.15545	0.0385	0.13103	-0.04392	0.01229	0.02886	-0.04003	0.1158											628.5	0.137008	0.0409917	0.117392	-0.0463237	0.0135434	0.0246561	-0.0427042	0.123053											628.5	0.625197
630.6	-2.0659	1.9354	1.2685	-1.8122	4.8649	3.8693	-1.9025	2.3746		630.6	0.16355	0.03721	0.1142	-0.01912	0.03466	0.00289	-0.02751	0.07699											630.6	0.145108	0.0397017	0.100562	-0.0215237	0.0359134	-0.00131392	-0.0301842	0.0842427											630.6	0.662159
632.7	-2.0505	1.9406	1.2551	-1.8292	4.8537	3.81	-1.8948	2.3612		632.7	0.17885	0.04242	0.10106	-0.03633	0.02343	-0.05658	-0.01999	0.06368											632.7	0.160408	0.0449117	0.0874219	-0.0387337	0.0246834	-0.0607839	-0.0226642	0.0709327											632.7	0.731976
634.8	-2.0682	1.9538	1.2783	-1.8565	4.8462	3.7235	-1.919	2.3572		634.8	0.16105	0.05562	0.12452	-0.06383	0.01589	-0.14324	-0.04437	0.05977											634.8	0.142608	0.0581117	0.110882	-0.0662337	0.0171434	-0.147444	-0.0470442	0.0670227											634.8	0.650751
636.9	-2.0647	1.963	1.2624	-1.8553	4.8524	3.77	-1.9152	2.3773		636.9	0.16445	0.06483	0.10888	-0.06284	0.02206	-0.09691	-0.04075	0.07996											636.9	0.146008	0.0673217	0.0952419	-0.0652437	0.0233134	-0.101114	-0.0434242	0.0872127											636.9	0.666266
639	-2.0481	1.9341	1.277	-1.8406	4.8487	3.7532	-1.9355	2.376		639	0.18095	0.03594	0.12374	-0.04834	0.01833	-0.11387	-0.06123	0.07875											639	0.162508	0.0384317	0.110102	-0.0507437	0.0195834	-0.118074	-0.0639042	0.0860027											639	0.741559
641.1	-2.067	1.942	1.2271	-1.8531	4.8288	3.8306	-1.9139	2.4054		641.1	0.16195	0.04385	0.0741	-0.06105	-0.00161	-0.03664	-0.03981	0.10824											641.1	0.143508	0.0463417	0.0604619	-0.0634537	-0.000356595	-0.0408439	-0.0424842	0.115493											641.1	0.654858
643.2	-2.0457	1.942	1.2356	-1.8304	4.8288	3.89	-1.8847	2.4242		643.2	0.18315	0.04385	0.08286	-0.03855	-0.00164	0.02259	-0.01079	0.12713											643.2	0.164708	0.0463417	0.0692219	-0.0409537	-0.000386595	0.0183861	-0.0134642	0.134383											643.2	0.751598
645.3	-2.0304	1.9301	1.2405	-1.8462	4.8288	3.9364	-1.8796	2.3961		645.3	0.19834	0.03196	0.08803	-0.05456	-0.00168	0.06883	-0.00587	0.09912											645.3	0.179898	0.0344517	0.0743919	-0.0569637	-0.000426595	0.0646261	-0.00854423	0.106373											645.3	0.820913
647.4	-2.0316	1.9025	1.2234	-1.8372	4.8425	3.9635	-1.8745	2.3987		647.4	0.19704	0.00437	0.07119	-0.04576	0.01199	0.09576	-0.000953285	0.10181											647.4	0.178598	0.00686173	0.0575519	-0.0481637	0.0132434	0.0915561	-0.00362751	0.109063											647.4	0.814981
649.5	-2.0528	1.9406	1.2137	-1.8451	4.8375	3.9674	-1.8783	2.3666		649.5	0.17574	0.04248	0.06175	-0.05387	0.00696	0.09949	-0.00493	0.0698											649.5	0.157298	0.0449717	0.0481119	-0.0562737	0.0082134	0.0952861	-0.00760423	0.0770527											649.5	0.717785
651.6	-2.0635	1.9617	1.1991	-1.8383	4.825	3.9377	-1.8656	2.3438		651.6	0.16494	0.06358	0.04741	-0.04727	-0.00558	0.06963	0.00759	0.04709											651.6	0.146498	0.0660717	0.0337719	-0.0496737	-0.0043266	0.0654261	0.00491577	0.0543427											651.6	0.668502
653.7	-2.0883	1.9577	1.2356	-1.844	4.8126	3.8951	-1.8808	2.3572		653.7	0.14004	0.05959	0.08417	-0.05318	-0.01801	0.02686	-0.0078	0.06058											653.7	0.121598	0.0620817	0.0705319	-0.0555837	-0.0167566	0.0226561	-0.0104742	0.0678327											653.7	0.554878
655.8	-2.0623	1.963	1.221	-1.836	4.8238	3.8513	-1.9037	2.3639		655.8	0.16594	0.0649	0.06983	-0.04538	-0.00684	-0.0171	-0.03088	0.06737											655.8	0.147498	0.0673917	0.0561919	-0.0477837	-0.0055866	-0.0213039	-0.0335542	0.0746227											655.8	0.673065
657.9	-2.054	1.9853	1.2356	-1.8474	4.8238	3.8216	-1.9126	2.3626		657.9	0.17414	0.08721	0.0847	-0.05699	-0.00688	-0.04697	-0.03996	0.06616											657.9	0.155698	0.0897017	0.0710619	-0.0593937	-0.0056266	-0.0511739	-0.0426342	0.0734127											657.9	0.710483
660	-2.0209	1.9643	1.221	-1.8542	4.835	3.859	-1.9266	2.3706		660	0.20714	0.06621	0.07036	-0.06399	0.00429	-0.00974	-0.05414	0.07424											660	0.188698	0.0687017	0.0567219	-0.0663937	0.0055434	-0.0139439	-0.0568142	0.0814927											660	0.861069
662.1	-2.0481	1.9906	1.2405	-1.8712	4.8275	3.9235	-1.9101	2.38		662.1	0.17983	0.09252	0.09012	-0.0812	-0.00324	0.0546	-0.03782	0.08373											662.1	0.161388	0.0950117	0.0764819	-0.0836037	-0.0019866	0.0503961	-0.0404942	0.0909827											662.1	0.736448
664.2	-2.0469	1.9801	1.2673	-1.8746	4.8051	3.9816	-1.9088	2.3586		664.2	0.18093	0.08203	0.11718	-0.0848	-0.02568	0.11253	-0.0367	0.06242											664.2	0.162488	0.0845217	0.103542	-0.0872037	-0.0244266	0.108326	-0.0393742	0.0696727											664.2	0.741468
666.3	-2.0209	2.009	1.2685	-1.8565	4.8014	3.9971	-1.8745	2.3653		666.3	0.20683	0.11094	0.11864	-0.06691	-0.02941	0.12787	-0.00258	0.06921											666.3	0.188388	0.113432	0.105002	-0.0693137	-0.0281566	0.123666	-0.00525423	0.0764627											666.3	0.859655
668.4	-2.0304	2.0064	1.238	-1.869	4.8138	3.9506	-1.8719	2.3867		668.4	0.19723	0.10834	0.0884	-0.07961	-0.01705	0.0812	-0.000161573	0.0907											668.4	0.178788	0.110832	0.0747619	-0.0820137	-0.0157966	0.0769961	-0.0028358	0.0979527											668.4	0.815848
670.5	-2.0564	1.9853	1.2527	-1.8338	4.7989	3.8913	-1.9063	2.3612		670.5	0.17113	0.08725	0.10336	-0.04462	-0.03198	0.02173	-0.03474	0.06529											670.5	0.152688	0.0897417	0.0897219	-0.0470237	-0.0307266	0.0175261	-0.0374142	0.0725427											670.5	0.696748
672.6	-2.041	1.9525	1.2575	-1.8099	4.8437	3.8539	-1.8859	2.3626		672.6	0.18643	0.05446	0.10843	-0.02092	0.01279	-0.01583	-0.01452	0.06678											672.6	0.167988	0.0569517	0.0947919	-0.0233237	0.0140434	-0.0200339	-0.0171942	0.0740327											672.6	0.766565
674.7	-2.0481	1.9078	1.2514	-1.844	4.8774	3.7906	-1.9355	2.3519		674.7	0.17923	0.00977	0.10259	-0.05523	0.04645	-0.0793	-0.0643	0.05617											674.7	0.160788	0.0122617	0.0889519	-0.0576337	0.0477034	-0.0835039	-0.0669742	0.0634227											674.7	0.73371
676.8	-2.0434	1.942	1.232	-1.7861	4.8325	3.7984	-1.9521	2.3278		676.8	0.18383	0.04397	0.08345	0.00247	0.00152	-0.07167	-0.08108	0.03216											676.8	0.165388	0.0464617	0.0698119	6.62561e-05	0.0027734	-0.0758739	-0.0837542	0.0394127											676.8	0.754701
678.9	-2.086	1.9065	1.2649	-1.7963	4.8313	3.8074	-1.9228	2.3291		678.9	0.14112	0.00848	0.11661	-0.00794	0.000285783	-0.06283	-0.05197	0.03355											678.9	0.122678	0.0109717	0.102972	-0.0103437	0.00153919	-0.0670339	-0.0546442	0.0408027											678.9	0.559806
681	-2.0848	1.9025	1.2673	-1.8304	4.85	3.9106	-1.919	2.3586		681	0.14222	0.00449	0.11927	-0.04224	0.01895	0.0402	-0.04835	0.06314											681	0.123778	0.00698173	0.105632	-0.0446437	0.0202034	0.0359961	-0.0510242	0.0703927											681	0.564826
683.1	-2.0647	1.9341	1.2649	-1.844	4.84	3.9622	-1.9165	2.3934		683.1	0.16222	0.0361	0.11713	-0.05605	0.00892	0.09164	-0.04603	0.09803											683.1	0.143778	0.0385917	0.103492	-0.0584537	0.0101734	0.0874361	-0.0487042	0.105283											683.1	0.65609
685.2	-2.0718	1.9709	1.221	-1.869	4.8176	4.0022	-1.8974	2.4282		685.2	0.15502	0.0729	0.07349	-0.08125	-0.01352	0.13147	-0.02711	0.13292											685.2	0.136578	0.0753917	0.0598519	-0.0836537	-0.0122666	0.127266	-0.0297842	0.140173											685.2	0.623235
687.3	-2.0718	1.9919	1.2064	-1.8656	4.84	4.019	-1.8847	2.4255		687.3	0.15492	0.09391	0.05916	-0.07806	0.00885	0.1481	-0.01459	0.13031											687.3	0.136478	0.0964017	0.0455219	-0.0804637	0.0101034	0.143896	-0.0172642	0.137563											687.3	0.622778
689.4	-2.0588	1.9669	1.2064	-1.8656	4.8263	3.9996	-1.8936	2.4001		689.4	0.16782	0.06892	0.05942	-0.07826	-0.00488	0.12854	-0.02367	0.105											689.4	0.149378	0.0714117	0.0457819	-0.0806637	-0.0036266	0.124336	-0.0263442	0.112253											689.4	0.681644
691.5	-2.0741	1.9341	1.1917	-1.8497	4.8101	3.9132	-1.9203	2.3626		691.5	0.15242	0.03613	0.04498	-0.06257	-0.02112	0.04197	-0.05055	0.06759											691.5	0.133978	0.0386217	0.0313419	-0.0649737	-0.0198666	0.0377661	-0.0532242	0.0748427											691.5	0.61137
693.6	-2.0446	1.9275	1.2076	-1.8383	4.7901	3.8616	-1.905	2.3479		693.6	0.18182	0.02954	0.06114	-0.05137	-0.04115	-0.00979	-0.03543	0.05298											693.6	0.163378	0.0320317	0.0475019	-0.0537737	-0.0398966	-0.0139939	-0.0381042	0.0602327											693.6	0.745529
695.7	-2.067	1.9275	1.1893	-1.8735	4.8026	3.8551	-1.933	2.3345		695.7	0.15931	0.02954	0.0431	-0.08678	-0.02868	-0.01646	-0.06361	0.03967											695.7	0.140868	0.0320317	0.0294619	-0.0891837	-0.0274266	-0.0206639	-0.0662842	0.0469227											695.7	0.642811
697.8	-2.0576	1.9433	1.1905	-1.861	4.8014	3.899	-1.9254	2.2996		697.8	0.16861	0.04535	0.04456	-0.07448	-0.02992	0.02727	-0.05619	0.00486											697.8	0.150168	0.0478417	0.0309219	-0.0768837	-0.0286666	0.0230661	-0.0588642	0.0121127											697.8	0.685249
699.9	-2.0528	1.9643	1.1942	-1.8837	4.8263	3.9338	-1.9215	2.3304		699.9	0.17331	0.06636	0.04853	-0.09739	-0.00505	0.06191	-0.05247	0.03575											699.9	0.154868	0.0688517	0.0348919	-0.0997937	-0.0037966	0.0577061	-0.0551442	0.0430027											699.9	0.706696
702	-2.0647	1.9525	1.2015	-1.8497	4.8063	3.988	-1.9241	2.3813		702	0.16131	0.05457	0.05609	-0.06359	-0.02508	0.11594	-0.05525	0.08674											702	0.142868	0.0570617	0.0424519	-0.0659937	-0.0238266	0.111736	-0.0579242	0.0939927											702	0.651937
704.1	-2.0718	1.9472	1.1966	-1.8338	4.8001	3.9867	-1.8872	2.3947		704.1	0.15411	0.04927	0.05145	-0.0479	-0.03132	0.11447	-0.01854	0.10023											704.1	0.135668	0.0517617	0.0378119	-0.0503037	-0.0300666	0.110266	-0.0212142	0.107483											704.1	0.619082
706.2	-2.0966	1.9945	1.2015	-1.8428	4.8038	3.948	-1.8898	2.3974		706.2	0.12921	0.09658	0.05661	-0.0571	-0.02765	0.07561	-0.02132	0.10302											706.2	0.110768	0.0990717	0.0429719	-0.0595037	-0.0263966	0.0714061	-0.0239942	0.110273											706.2	0.505458
708.3	-2.0741	1.9433	1.1917	-1.7861	4.8126	3.8887	-1.8605	2.3947		708.3	0.15161	0.04539	0.04707	-0.000607343	-0.01889	0.01614	0.0078	0.10041											708.3	0.133168	0.0478817	0.0334319	-0.00301109	-0.0176366	0.0119361	0.00512577	0.107663											708.3	0.607674
710.4	-2.0682	1.9196	1.2173	-1.8031	4.8375	3.8371	-1.8554	2.3907		710.4	0.15741	0.0217	0.07293	-0.01781	0.00598	-0.03562	0.01272	0.0965											710.4	0.138968	0.0241917	0.0592919	-0.0202137	0.0072334	-0.0398239	0.0100458	0.103753											710.4	0.634141
712.5	-2.0718	1.9117	1.2137	-1.8076	4.8225	3.7984	-1.8796	2.384		712.5	0.1537	0.0138	0.06959	-0.02252	-0.00905	-0.07449	-0.01166	0.08989											712.5	0.135258	0.0162917	0.0559519	-0.0249237	-0.0077966	-0.0786939	-0.0143342	0.0971427											712.5	0.617211
714.6	-2.0564	1.9249	1.2307	-1.819	4.8537	3.7893	-1.8643	2.3773		714.6	0.169	0.02701	0.08686	-0.03412	0.02211	-0.08376	0.00346	0.08328											714.6	0.150558	0.0295017	0.0732219	-0.0365237	0.0233634	-0.0879639	0.000785772	0.0905327											714.6	0.687028
716.7	-2.0422	1.9393	1.2624	-1.8565	4.84	3.8139	-1.8885	2.3104		716.7	0.1831	0.04142	0.11882	-0.07183	0.00838	-0.05932	-0.02092	0.01647											716.7	0.164658	0.0439117	0.105182	-0.0742337	0.0096334	-0.0635239	-0.0235942	0.0237227											716.7	0.75137
718.8	-2.073	1.9354	1.2588	-1.8133	4.8487	3.8758	-1.9063	2.2996		718.8	0.1522	0.03753	0.11548	-0.02883	0.01705	0.00241	-0.0389	0.00576											718.8	0.133758	0.0400217	0.101842	-0.0312337	0.0183034	-0.00179392	-0.0415742	0.0130127											718.8	0.610366
720.9	-2.0765	1.9538	1.2344	-1.8179	4.7989	3.9261	-1.8859	2.3639		720.9	0.1486	0.05593	0.09134	-0.03364	-0.03279	0.05255	-0.01868	0.07015											720.9	0.130158	0.0584217	0.0777019	-0.0360437	-0.0315366	0.0483461	-0.0213542	0.0774027											720.9	0.593939
723	-2.0659	1.9183	1.2015	-1.8281	4.7777	3.97	-1.8719	2.376		723	0.1591	0.02044	0.0587	-0.04404	-0.05402	0.09628	-0.00486	0.08234											723	0.140658	0.0229317	0.0450619	-0.0464437	-0.0527666	0.0920761	-0.00753423	0.0895927											723	0.641853
725.1	-2.067	1.9196	1.2039	-1.8269	4.7677	3.9622	-1.8427	2.3827		725.1	0.1579	0.02175	0.06136	-0.04305	-0.06406	0.08831	0.02416	0.08913											725.1	0.139458	0.0242417	0.0477219	-0.0454537	-0.0628066	0.0841061	0.0214858	0.0963827											725.1	0.636377
727.2	-2.0363	1.9038	1.182	-1.8088	4.8063	3.9248	-1.8249	2.3787		727.2	0.1885	0.00596	0.03973	-0.02515	-0.02549	0.05075	0.04178	0.08522											727.2	0.170058	0.00845173	0.0260919	-0.0275537	-0.0242366	0.0465461	0.0391058	0.0924727											727.2	0.776011
729.3	-2.0599	1.9328	1.1954	-1.844	4.8063	3.9364	-1.8732	2.3827		729.3	0.16479	0.03496	0.05339	-0.06056	-0.02552	0.06218	-0.00671	0.08931											729.3	0.146348	0.0374517	0.0397519	-0.0629637	-0.0242666	0.0579761	-0.00938423	0.0965627											729.3	0.667817
731.4	-2.0694	1.9367	1.232	-1.8508	4.8038	3.9184	-1.8452	2.3746		731.4	0.15519	0.03887	0.09025	-0.06756	-0.02806	0.04401	0.02111	0.0813											731.4	0.136748	0.0413617	0.0766119	-0.0699637	-0.0268066	0.0398061	0.0184358	0.0885527											731.4	0.62401
733.5	-2.0528	1.9196	1.2259	-1.8803	4.7989	3.9416	-1.8796	2.3612		733.5	0.17169	0.02178	0.08441	-0.09727	-0.03299	0.06705	-0.01347	0.06798											733.5	0.153248	0.0242717	0.0707719	-0.0996737	-0.0317366	0.0628461	-0.0161442	0.0752327											733.5	0.699304
735.6	-2.067	1.9328	1.2502	-1.8951	4.7852	3.9674	-1.8898	2.3291		735.6	0.15739	0.03499	0.10897	-0.11227	-0.04672	0.09268	-0.02385	0.03597											735.6	0.138948	0.0374817	0.0953319	-0.114674	-0.0454666	0.0884761	-0.0265242	0.0432227											735.6	0.63405
737.7	-2.0978	1.9433	1.249	-1.9178	4.8088	3.9867	-1.8643	2.3063		737.7	0.12649	0.04549	0.10803	-0.13518	-0.02316	0.11182	0.00147	0.01326											737.7	0.108048	0.0479817	0.0943919	-0.137584	-0.0219066	0.107616	-0.00120423	0.0205127											737.7	0.493046
739.8	-2.0694	1.9314	1.2368	-1.8883	4.8362	3.9867	-1.8808	2.2956		739.8	0.15479	0.0336	0.09609	-0.10588	0.00421	0.11165	-0.01521	0.00265											739.8	0.136348	0.0360917	0.0824519	-0.108284	0.0054634	0.107446	-0.0178842	0.00990271											739.8	0.622185
741.9	-2.0765	1.9275	1.2344	-1.8587	4.8462	3.9958	-1.8414	2.3291		741.9	0.14759	0.02971	0.09396	-0.07649	0.01418	0.12058	0.02401	0.03624											741.9	0.129148	0.0322017	0.0803219	-0.0788937	0.0154334	0.116376	0.0213358	0.0434927											741.9	0.58933
744	-2.0848	1.9722	1.2161	-1.8224	4.8113	3.9635	-1.8351	2.372		744	0.13919	0.07442	0.07592	-0.04039	-0.02076	0.08812	0.03013	0.07923											744	0.120748	0.0769117	0.0622819	-0.0427937	-0.0195066	0.0839161	0.0274558	0.0864827											744	0.550999
746.1	-2.0824	1.984	1.2185	-1.8349	4.7989	3.9287	-1.8503	2.4443		746.1	0.14148	0.08622	0.07858	-0.0531	-0.03319	0.05315	0.01475	0.15162											746.1	0.123038	0.0887117	0.0649419	-0.0555037	-0.0319366	0.0489461	0.0120758	0.158873											746.1	0.561449
748.2	-2.0753	1.9446	1.2344	-1.836	4.8213	3.9171	-1.8376	2.4242		748.2	0.14848	0.04683	0.09474	-0.0544	-0.01083	0.04139	0.02727	0.13161											748.2	0.130038	0.0493217	0.0811019	-0.0568037	-0.0095766	0.0371861	0.0245958	0.138863											748.2	0.593391
750.3	-2.0611	1.9341	1.238	-1.8235	4.8225	3.8964	-1.8554	2.4229		750.3	0.16258	0.03634	0.0986	-0.04211	-0.00966	0.02052	0.00929	0.1304											750.3	0.144138	0.0388317	0.0849619	-0.0445137	-0.0084066	0.0163161	0.00661577	0.137653											750.3	0.657733
752.4	-2.0895	1.9209	1.2454	-1.8553	4.8362	3.9003	-1.8402	2.38		752.4	0.13408	0.02315	0.10626	-0.07411	0.00401	0.02425	0.02431	0.08759											752.4	0.115638	0.0256417	0.0926219	-0.0765137	0.0052634	0.0200461	0.0216358	0.0948427											752.4	0.527681
754.5	-2.0836	1.9775	1.2076	-1.8656	4.8163	3.899	-1.8821	2.4041		754.5	0.13988	0.07975	0.06873	-0.08462	-0.01593	0.02279	-0.01778	0.11178											754.5	0.121438	0.0822417	0.0550919	-0.0870237	-0.0146766	0.0185861	-0.0204542	0.119033											754.5	0.554148
756.6	-2.1096	1.9643	1.232	-1.8587	4.8163	3.8951	-1.8961	2.3679		756.6	0.11378	0.06656	0.09339	-0.07792	-0.01596	0.01872	-0.03196	0.07567											756.6	0.095338	0.0690517	0.0797519	-0.0803237	-0.0147066	0.0145161	-0.0346342	0.0829227											756.6	0.435048
758.7	-2.1286	1.9433	1.26	-1.8338	4.8176	3.9093	-1.8516	2.3559		758.7	0.09468	0.04557	0.12165	-0.05323	-0.01469	0.03275	0.01236	0.06376											758.7	0.076238	0.0480617	0.108012	-0.0556337	-0.0134366	0.0285461	0.00968577	0.0710127											758.7	0.34789
760.8	-2.1333	1.9551	1.2259	-1.7929	4.8101	3.9106	-1.8592	2.4108		760.8	0.08988	0.05738	0.08781	-0.01253	-0.02223	0.03389	0.00458	0.11875											760.8	0.071438	0.0598717	0.0741719	-0.0149337	-0.0209766	0.0296861	0.00190577	0.126003											760.8	0.325987
762.9	-2.0966	1.9406	1.1881	-1.7759	4.8126	3.9055	-1.8732	2.4041		762.9	0.12647	0.04288	0.05027	0.00426	-0.01976	0.02862	-0.0096	0.11214											762.9	0.108028	0.0453717	0.0366319	0.00185626	-0.0185066	0.0244161	-0.0122742	0.119393											762.9	0.492955
765	-2.0978	1.9617	1.2185	-1.8054	4.7926	3.9351	-1.8491	2.4068		765	0.12517	0.06399	0.08093	-0.02544	-0.03979	0.05806	0.01432	0.11493											765	0.106728	0.0664817	0.0672919	-0.0278437	-0.0385366	0.0538561	0.0116458	0.122183											765	0.487023
767.1	-2.0919	1.9577	1.2027	-1.8167	4.7702	3.9119	-1.8427	2.4229		767.1	0.13097	0.06	0.06539	-0.03695	-0.06223	0.03469	0.02054	0.13112											767.1	0.112528	0.0624917	0.0517519	-0.0393537	-0.0609766	0.0304861	0.0178658	0.138373											767.1	0.513489
769.2	-2.0978	1.9485	1.2149	-1.8485	4.7914	3.9584	-1.8427	2.4095		769.2	0.12497	0.05081	0.07786	-0.06895	-0.04106	0.08102	0.02036	0.11781											769.2	0.106528	0.0533017	0.0642219	-0.0713537	-0.0398066	0.0768161	0.0176858	0.125063											769.2	0.48611
771.3	-2.0694	1.9367	1.2198	-1.8485	4.7901	3.9635	-1.8414	2.4081		771.3	0.15327	0.03901	0.08302	-0.06916	-0.0424	0.08596	0.02148	0.1165											771.3	0.134828	0.0415017	0.0693819	-0.0715637	-0.0411466	0.0817561	0.0188058	0.123753											771.3	0.615249
773.4	-2.0647	1.9446	1.2039	-1.8576	4.8263	3.9726	-1.8529	2.3813		773.4	0.15787	0.04692	0.06738	-0.07846	-0.00623	0.09489	0.0098	0.08979											773.4	0.139428	0.0494117	0.0537419	-0.0808637	-0.0049766	0.0906861	0.00712577	0.0970427											773.4	0.63624
775.5	-2.0812	1.9117	1.171	-1.8315	4.8225	3.9674	-1.8745	2.376		775.5	0.14127	0.01403	0.03474	-0.05257	-0.01006	0.08953	-0.01198	0.08458											775.5	0.122828	0.0165217	0.0211019	-0.0549737	-0.0088066	0.0853261	-0.0146542	0.0918327											775.5	0.560491
777.6	-2.1167	1.9262	1.1966	-1.8247	4.8213	3.9584	-1.8681	2.3693		777.6	0.10567	0.02854	0.0606	-0.04597	-0.0113	0.08036	-0.00576	0.07797											777.6	0.087228	0.0310317	0.0469619	-0.0483737	-0.0100466	0.0761561	-0.00843423	0.0852227											777.6	0.39804
779.7	-2.1002	1.9301	1.21	-1.8179	4.8113	3.9674	-1.8758	2.3385		779.7	0.12206	0.03244	0.07426	-0.03938	-0.02133	0.08919	-0.01365	0.04726											779.7	0.103618	0.0349317	0.0606219	-0.0417837	-0.0200766	0.0849861	-0.0163242	0.0545127											779.7	0.472831
781.8	-2.0801	1.9485	1.1881	-1.8235	4.8263	3.9855	-1.8707	2.3612		781.8	0.14206	0.05085	0.05262	-0.04518	-0.00636	0.10713	-0.00873	0.07005											781.8	0.123618	0.0533417	0.0389819	-0.0475837	-0.0051066	0.102926	-0.0114042	0.0773027											781.8	0.564095
783.9	-2.1073	1.9512	1.2051	-1.8428	4.7914	3.9558	-1.8707	2.3827		783.9	0.11476	0.05356	0.06989	-0.06469	-0.0413	0.07726	-0.00891	0.09164											783.9	0.096318	0.0560517	0.0562519	-0.0670937	-0.0400466	0.0730561	-0.0115842	0.0988927											783.9	0.43952
786	-2.0954	1.9748	1.2149	-1.8451	4.7852	3.9351	-1.8541	2.384		786	0.12656	0.07717	0.07995	-0.06719	-0.04753	0.05639	0.00751	0.09303											786	0.108118	0.0796617	0.0663119	-0.0695937	-0.0462766	0.0521861	0.00483577	0.100283											786	0.493366
788.1	-2.1037	1.9853	1.21	-1.8519	4.7839	3.9235	-1.863	2.4121		788.1	0.11816	0.08767	0.07531	-0.0742	-0.04887	0.04463	-0.00157	0.12122											788.1	0.099718	0.0901617	0.0616719	-0.0766037	-0.0476166	0.0404261	-0.00424423	0.128473											788.1	0.455035
790.2	-2.099	1.9406	1.2076	-1.8054	4.8387	3.9248	-1.8592	2.3479		790.2	0.12276	0.04298	0.07317	-0.0279	0.0059	0.04576	0.00205	0.05711											790.2	0.104318	0.0454717	0.0595319	-0.0303037	0.0071534	0.0415561	-0.000624228	0.0643627											790.2	0.476025
792.3	-2.0943	1.9617	1.1954	-1.8428	4.8126	3.9197	-1.8478	2.3304		792.3	0.12736	0.06409	0.06123	-0.06551	-0.02023	0.0405	0.01327	0.0397											792.3	0.108918	0.0665817	0.0475919	-0.0679137	-0.0189766	0.0362961	0.0105958	0.0469527											792.3	0.497016
794.4	-2.0753	1.959	1.1625	-1.811	4.8076	3.8706	-1.8465	2.3251		794.4	0.14626	0.0614	0.02859	-0.03391	-0.02527	-0.00877	0.01439	0.03449											794.4	0.127818	0.0638917	0.0149519	-0.0363137	-0.0240166	-0.0129739	0.0117158	0.0417427											794.4	0.583261
796.5	-2.0954	1.9314	1.193	-1.8122	4.7876	3.8784	-1.8719	2.3104		796.5	0.12605	0.0338	0.05936	-0.03532	-0.0453	-0.00114	-0.01119	0.01988											796.5	0.107608	0.0362917	0.0457219	-0.0377237	-0.0440466	-0.00534392	-0.0138642	0.0271327											796.5	0.491038
798.6	-2.1061	1.9551	1.1759	-1.8133	4.7864	3.8668	-1.877	2.305		798.6	0.11525	0.05751	0.04252	-0.03662	-0.04653	-0.0129	-0.01647	0.01457											798.6	0.096808	0.0600017	0.0288819	-0.0390237	-0.0452766	-0.0171039	-0.0191442	0.0218227											798.6	0.441756
800.7	-2.0801	1.9249	1.1869	-1.7997	4.8014	3.9068	-1.8758	2.317		800.7	0.14115	0.02732	0.05378	-0.02323	-0.03157	0.02693	-0.01545	0.02666											800.7	0.122708	0.0298117	0.0401419	-0.0256337	-0.0303166	0.0227261	-0.0181242	0.0339127											800.7	0.559943
802.8	-2.0718	1.9078	1.1698	-1.7986	4.7914	3.8874	-1.83	2.3492		802.8	0.14935	0.01023	0.03694	-0.02233	-0.0416	0.00737	0.03017	0.05895											802.8	0.130908	0.0127217	0.0233019	-0.0247337	-0.0403466	0.00316608	0.0274958	0.0662027											802.8	0.597361
804.9	-2.0836	1.9275	1.1552	-1.8281	4.7989	3.9055	-1.83	2.3438		804.9	0.13745	0.02994	0.0226	-0.05203	-0.03413	0.0253	0.02998	0.05363											804.9	0.119008	0.0324317	0.00896189	-0.0544337	-0.0328766	0.0210961	0.0273058	0.0608827											804.9	0.543059
807	-2.1073	1.9117	1.1649	-1.8054	4.83	3.9093	-1.8096	2.3599		807	0.11365	0.01414	0.03256	-0.02954	-0.00307	0.02893	0.0502	0.06982											807	0.095208	0.0166317	0.0189219	-0.0319437	-0.0018166	0.0247261	0.0475258	0.0770727											807	0.434455
809.1	-2.1298	1.8959	1.1381	-1.8224	4.8138	3.9184	-1.7969	2.3867		809.1	0.09105	-0.00165	0.00602	-0.04674	-0.0193	0.03787	0.06272	0.09671											809.1	0.072608	0.000841733	-0.00761811	-0.0491437	-0.0180466	0.0336661	0.0600458	0.103963											809.1	0.331326
811.2	-2.1522	1.9157	1.1418	-1.8201	4.8101	3.9609	-1.8325	2.3545		811.2	0.06855	0.01816	0.00999	-0.04465	-0.02304	0.0802	0.02694	0.0646											811.2	0.050108	0.0206517	-0.00364811	-0.0470537	-0.0217866	0.0759961	0.0242658	0.0718527											811.2	0.228654
813.3	-2.1487	1.8933	1.1442	-1.8156	4.8014	3.9597	-1.858	2.3479		813.3	0.07194	-0.00423	0.01265	-0.04035	-0.03177	0.07883	0.00126	0.05809											813.3	0.053498	-0.00173827	-0.000988105	-0.0427537	-0.0305166	0.0746261	-0.00141423	0.0653427											813.3	0.244123
815.4	-2.1227	1.9143	1.1442	-1.8133	4.769	3.9687	-1.8465	2.3264		815.4	0.09784	0.01677	0.01291	-0.03826	-0.0642	0.08767	0.01258	0.03668											815.4	0.079398	0.0192617	-0.000728105	-0.0406637	-0.0629466	0.0834661	0.00990577	0.0439327											815.4	0.36231
817.5	-2.1167	1.9078	1.1552	-1.8179	4.7652	3.9622	-1.8414	2.2929		817.5	0.10374	0.01028	0.02417	-0.04306	-0.06804	0.081	0.0175	0.00327											817.5	0.085298	0.0127717	0.0105319	-0.0454637	-0.0667866	0.0767961	0.0148258	0.0105227											817.5	0.389233
819.6	-2.1132	1.9065	1.1601	-1.869	4.7814	3.948	-1.8491	2.2943		819.6	0.10714	0.00899	0.02933	-0.09437	-0.05187	0.06664	0.00962	0.00476											819.6	0.088698	0.0114817	0.0156919	-0.0967737	-0.0506166	0.0624361	0.00694577	0.0120127											819.6	0.404748
821.7	-2.0966	1.9222	1.1406	-1.8508	4.7852	3.9068	-1.8592	2.3197		821.7	0.12364	0.0247	0.01009	-0.07637	-0.0481	0.02527	-0.00066208	0.03025											821.7	0.105198	0.0271917	-0.00354811	-0.0787737	-0.0468466	0.0210661	-0.00333631	0.0375027											821.7	0.480041
823.8	-2.1025	1.9459	1.1661	-1.8724	4.7939	3.8513	-1.83	2.3345		823.8	0.11764	0.0484	0.03586	-0.09818	-0.03944	-0.0304	0.02836	0.04514											823.8	0.099198	0.0508917	0.0222219	-0.100584	-0.0381866	-0.0346039	0.0256858	0.0523927											823.8	0.452662
825.9	-2.1321	1.9472	1.132	-1.836	4.7714	3.8397	-1.8389	2.3572		825.9	0.08794	0.04971	0.00202	-0.06198	-0.06197	-0.04216	0.01928	0.06793											825.9	0.069498	0.0522017	-0.0116181	-0.0643837	-0.0607166	-0.0463639	0.0166058	0.0751827											825.9	0.317134
828	-2.1605	1.9577	1.1601	-1.8133	4.7727	3.8371	-1.8185	2.3586		828	0.05944	0.06022	0.03038	-0.03949	-0.0607	-0.04493	0.0395	0.06942											828	0.040998	0.0627117	0.0167419	-0.0418937	-0.0594466	-0.0491339	0.0368258	0.0766727											828	0.187083
830.1	-2.1546	1.9604	1.1674	-1.8133	4.8138	3.8668	-1.8325	2.3572		830.1	0.06523	0.06293	0.03794	-0.03969	-0.01964	-0.01539	0.02531	0.06811											830.1	0.046788	0.0654217	0.0243019	-0.0420937	-0.0183866	-0.0195939	0.0226358	0.0753627											830.1	0.213504
832.2	-2.1404	1.9262	1.2039	-1.8485	4.7989	3.899	-1.8414	2.3465		832.2	0.07933	0.02873	0.0747	-0.0751	-0.03457	0.01664	0.01623	0.0575											832.2	0.060888	0.0312217	0.0610619	-0.0775037	-0.0333166	0.0124361	0.0135558	0.0647527											832.2	0.277845
834.3	-2.1132	1.9157	1.1771	-1.8201	4.7889	3.9119	-1.8503	2.3304		834.3	0.10643	0.01824	0.04816	-0.0469	-0.04461	0.02937	0.00715	0.04149											834.3	0.087988	0.0207317	0.0345219	-0.0493037	-0.0433566	0.0251661	0.00447577	0.0487427											834.3	0.401508
836.4	-2.0907	1.9038	1.1332	-1.8372	4.7964	3.9068	-1.8516	2.2889		836.4	0.12883	0.00635	0.00452	-0.06421	-0.03714	0.02411	0.00567	8.06805e-05											836.4	0.110388	0.00884173	-0.00911811	-0.0666137	-0.0358866	0.0199061	0.00299577	0.00733339											836.4	0.503724
838.5	-2.1073	1.9038	1.1381	-1.8474	4.7939	3.9055	-1.8376	2.2903		838.5	0.11213	0.00636	0.00969	-0.07461	-0.03967	0.02264	0.01949	0.00157											838.5	0.093688	0.00885173	-0.00394811	-0.0770137	-0.0384166	0.0184361	0.0168158	0.00882271											838.5	0.427518
840.6	-2.112	1.9051	1.115	-1.8474	4.7602	3.8642	-1.8452	2.313		840.6	0.10733	0.00766	-0.01315	-0.07482	-0.07341	-0.01883	0.01171	0.02436											840.6	0.088888	0.0101517	-0.0267881	-0.0772237	-0.0721566	-0.0230339	0.00903577	0.0316127											840.6	0.405615
842.7	-2.0954	1.9117	1.1223	-1.836	4.7752	3.8319	-1.8351	2.3251		842.7	0.12383	0.01427	-0.00559	-0.06362	-0.05844	-0.05129	0.02163	0.03655											842.7	0.105388	0.0167617	-0.0192281	-0.0660237	-0.0571866	-0.0554939	0.0189558	0.0438027											842.7	0.480908
844.8	-2.1073	1.9183	1.1003	-1.8179	4.7802	3.8087	-1.802	2.3532		844.8	0.11183	0.02088	-0.02733	-0.04573	-0.05347	-0.07466	0.05455	0.06474											844.8	0.093388	0.0233717	-0.0409681	-0.0481337	-0.0522166	-0.0788639	0.0518758	0.0719927											844.8	0.42615
846.9	-2.1002	1.9235	1.1247	-1.7895	4.7901	3.8422	-1.8376	2.376		846.9	0.11882	0.02609	-0.00267	-0.01753	-0.04361	-0.04132	0.01877	0.08763											846.9	0.100378	0.0285817	-0.0163081	-0.0199337	-0.0423566	-0.0455239	0.0160958	0.0948827											846.9	0.458046
849	-2.125	1.917	1.1564	-1.8099	4.7802	3.899	-1.8338	2.3572		849	0.09392	0.01959	0.02929	-0.03814	-0.05354	0.01531	0.02239	0.06892											849	0.075478	0.0220817	0.0156519	-0.0405437	-0.0522866	0.0111061	0.0197158	0.0761727											849	0.344422
851.1	-2.1144	1.9249	1.1564	-1.8678	4.7602	3.9777	-1.8211	2.3545		851.1	0.10442	0.0275	0.02955	-0.09624	-0.07358	0.09384	0.03491	0.06631											851.1	0.085978	0.0299917	0.0159119	-0.0986437	-0.0723266	0.0896361	0.0322358	0.0735627											851.1	0.392336
853.2	-2.0919	1.9301	1.1454	-1.8553	4.7739	3.9996	-1.8058	2.3117		853.2	0.12682	0.03271	0.01882	-0.08395	-0.05991	0.11558	0.05003	0.0236											853.2	0.108378	0.0352017	0.00518189	-0.0863537	-0.0586566	0.111376	0.0473558	0.0308527											853.2	0.494552
855.3	-2.0931	1.871	1.1722	-1.878	4.7316	4.0061	-1.8249	2.2782		855.3	0.12552	-0.02638	0.04588	-0.10685	-0.10224	0.12191	0.03074	-0.00981											855.3	0.107078	-0.0238883	0.0322419	-0.109254	-0.100987	0.117706	0.0280658	-0.00255729											855.3	0.48862
857.4	-2.1227	1.8683	1.1479	-1.8542	4.7615	3.9842	-1.8274	2.2528		857.4	0.09582	-0.02908	0.02184	-0.08326	-0.07238	0.09984	0.02806	-0.03512											857.4	0.077378	-0.0265883	0.00820189	-0.0856637	-0.0711266	0.0956361	0.0253858	-0.0278673											857.4	0.353092
859.5	-2.1451	1.8802	1.1406	-1.8031	4.764	3.9287	-1.844	2.2943		859.5	0.07332	-0.01717	0.0148	-0.03236	-0.06991	0.04418	0.01128	0.00647											859.5	0.054878	-0.0146783	0.00116189	-0.0347637	-0.0686566	0.0399761	0.00860577	0.0137227											859.5	0.25042
861.6	-2.144	1.892	1.1503	-1.7883	4.8163	3.9119	-1.8478	2.3157		861.6	0.07432	-0.00536	0.02476	-0.01777	-0.01764	0.02721	0.0073	0.02796											861.6	0.055878	-0.00286827	0.0111219	-0.0201737	-0.0163866	0.0230061	0.00462577	0.0352127											861.6	0.254983
863.7	-2.1179	1.9459	1.1491	-1.7986	4.7714	3.868	-1.8071	2.3117		863.7	0.10031	0.04855	0.02382	-0.02827	-0.06258	-0.01685	0.04782	0.02405											863.7	0.081868	0.0510417	0.0101819	-0.0306737	-0.0613266	-0.0210539	0.0451458	0.0313027											863.7	0.373581
865.8	-2.1061	1.9959	1.1552	-1.7952	4.7764	3.8526	-1.8478	2.3519		865.8	0.11201	0.09855	0.03019	-0.02508	-0.05761	-0.03242	0.00694	0.06434											865.8	0.093568	0.101042	0.0165519	-0.0274837	-0.0563566	-0.0366239	0.00426577	0.0715927											865.8	0.426971
867.9	-2.0812	2.0353	1.1698	-1.8247	4.7528	3.8809	-1.8351	2.3345		867.9	0.13681	0.13796	0.04505	-0.05478	-0.08124	-0.00429	0.01946	0.04703											867.9	0.118368	0.140452	0.0314119	-0.0571837	-0.0799866	-0.00849392	0.0167858	0.0542827											867.9	0.540139
870	-2.1238	2.0077	1.1808	-1.8088	4.7465	3.9455	-1.8414	2.3465		870	0.09411	0.11037	0.05631	-0.03909	-0.08758	0.06015	0.01298	0.05912											870	0.075668	0.112862	0.0426719	-0.0414937	-0.0863266	0.0559461	0.0103058	0.0663727											870	0.345289
872.1	-2.1132	1.9683	1.1771	-1.8315	4.7627	3.9816	-1.8173	2.3144		872.1	0.10461	0.07098	0.05287	-0.06199	-0.07141	0.09608	0.0369	0.02711											872.1	0.086168	0.0734717	0.0392319	-0.0643937	-0.0701566	0.0918761	0.0342258	0.0343627											872.1	0.393203
874.2	-2.1132	1.9748	1.1613	-1.8065	4.7827	3.9867	-1.8122	2.2903		874.2	0.10451	0.07748	0.03733	-0.0372	-0.05145	0.10102	0.04182	0.0031											874.2	0.086068	0.0799717	0.0236919	-0.0396037	-0.0501966	0.0968161	0.0391458	0.0103527											874.2	0.392747
876.3	-2.1132	1.959	1.1308	-1.7849	4.7739	3.9068	-1.8211	2.2876		876.3	0.10441	0.06169	0.00709	-0.0158	-0.06028	0.02095	0.03274	0.000485212											876.3	0.085968	0.0641817	-0.00654811	-0.0182037	-0.0590266	0.0167461	0.0300658	0.00773792											876.3	0.39229
878.4	-2.1534	1.9104	1.1479	-1.7588	4.8063	3.8668	-1.8185	2.2929		878.4	0.06411	0.0131	0.02445	0.01009	-0.02791	-0.01922	0.03516	0.00587											878.4	0.045668	0.0155917	0.0108119	0.00768626	-0.0266566	-0.0234239	0.0324858	0.0131227											878.4	0.208393
880.5	-2.1132	1.9249	1.1454	-1.7906	4.8163	3.7919	-1.8274	2.3023		880.5	0.1042	0.02761	0.02222	-0.02191	-0.01795	-0.09428	0.02607	0.01536											880.5	0.085758	0.0301017	0.00858189	-0.0243137	-0.0166966	-0.0984839	0.0233958	0.0226127											880.5	0.391332
882.6	-2.1215	1.9406	1.143	-1.802	4.7864	3.7997	-1.877	2.3345		882.6	0.0958	0.04331	0.02008	-0.03352	-0.04788	-0.08665	-0.02371	0.04765											882.6	0.077358	0.0458017	0.00644189	-0.0359237	-0.0466266	-0.0908539	-0.0263842	0.0549027											882.6	0.353001
884.7	-2.1167	1.963	1.1418	-1.8235	4.7914	3.8216	-1.8592	2.3666		884.7	0.1005	0.06572	0.01914	-0.05522	-0.04291	-0.06492	-0.00609	0.07984											884.7	0.082058	0.0682117	0.00550189	-0.0576237	-0.0416566	-0.0691239	-0.00876423	0.0870927											884.7	0.374448
886.8	-2.1167	1.9761	1.1674	-1.8349	4.7839	3.8861	-1.8134	2.3586		886.8	0.1004	0.07883	0.045	-0.06683	-0.05045	-0.000581226	0.03953	0.07193											886.8	0.081958	0.0813217	0.0313619	-0.0692337	-0.0491966	-0.00478515	0.0368558	0.0791827											886.8	0.373992
888.9	-2.1215	1.9827	1.1576	-1.8769	4.7602	3.9248	-1.8173	2.3184		888.9	0.0955	0.08544	0.03546	-0.10903	-0.07418	0.03795	0.03545	0.03182											888.9	0.077058	0.0879317	0.0218219	-0.111434	-0.0729266	0.0337461	0.0327758	0.0390727											888.9	0.351632
891	-2.1392	1.9288	1.1259	-1.8508	4.7565	3.988	-1.8389	2.2903		891	0.0777	0.03154	0.00402	-0.08314	-0.07792	0.10099	0.01367	0.00381											891	0.059258	0.0340317	-0.00961811	-0.0855437	-0.0766666	0.0967861	0.0109958	0.0110627											891	0.270407
893.1	-2.1369	1.8802	1.1479	-1.8247	4.7278	4.01	-1.844	2.2782		893.1	0.0799	-0.01705	0.02629	-0.05724	-0.10665	0.12282	0.00839	-0.0082											893.1	0.061458	-0.0145583	0.0126519	-0.0596437	-0.105397	0.118616	0.00571577	-0.00094729											893.1	0.280446
895.2	-2.1274	1.8841	1.1162	-1.8133	4.7528	3.9455	-1.8249	2.2755		895.2	0.0893	-0.01314	-0.00515	-0.04605	-0.08168	0.05815	0.02731	-0.01081											895.2	0.070858	-0.0106483	-0.0187881	-0.0484537	-0.0804266	0.0539461	0.0246358	-0.00355729											895.2	0.32334
897.3	-2.1404	1.9025	1.1198	-1.8122	4.7864	3.89	-1.8262	2.2621		897.3	0.0762	0.00527	-0.00129	-0.04515	-0.04812	0.00249	0.02583	-0.02412											897.3	0.057758	0.00776173	-0.0149281	-0.0475537	-0.0468666	-0.00171392	0.0231558	-0.0168673											897.3	0.263562
899.4	-2.1428	1.9025	1.1113	-1.7838	4.7615	3.8616	-1.8554	2.2595		899.4	0.07369	0.00527	-0.00953	-0.01696	-0.07305	-0.02608	-0.00355	-0.02663											899.4	0.055248	0.00776173	-0.0231681	-0.0193637	-0.0717966	-0.0302839	-0.00622423	-0.0193773											899.4	0.252109
901.5	-2.1475	1.9446	1.1308	-1.8406	4.7739	3.8577	-1.8796	2.2702		901.5	0.06889	0.04738	0.01023	-0.07396	-0.06068	-0.03014	-0.02793	-0.01584											901.5	0.050448	0.0498717	-0.00340811	-0.0763637	-0.0594266	-0.0343439	-0.0306042	-0.00858729											901.5	0.230205
903.6	-2.157	1.9393	1.1077	-1.8451	4.7727	3.8461	-1.8719	2.2983		903.6	0.05929	0.04209	-0.01261	-0.07867	-0.06192	-0.04191	-0.02041	0.01235											903.6	0.040848	0.0445817	-0.0262481	-0.0810737	-0.0606666	-0.0461139	-0.0230842	0.0196027											903.6	0.186398
905.7	-2.1321	1.942	1.1503	-1.8599	4.7577	3.8564	-1.8618	2.2996		905.7	0.08409	0.0448	0.03025	-0.09367	-0.07695	-0.03178	-0.0105	0.01374											905.7	0.065648	0.0472917	0.0166119	-0.0960737	-0.0756966	-0.0359839	-0.0131742	0.0209927											905.7	0.299566
907.8	-2.1156	1.9683	1.1564	-1.8565	4.7565	3.9003	-1.8758	2.313		907.8	0.10049	0.0711	0.03662	-0.09048	-0.07818	0.01196	-0.02468	0.02723											907.8	0.082048	0.0735917	0.0229819	-0.0928837	-0.0769266	0.00775608	-0.0273542	0.0344827											907.8	0.374403
909.9	-2.1203	1.9367	1.1296	-1.8304	4.7789	3.948	-1.8529	2.3157		909.9	0.09569	0.03951	0.01008	-0.06458	-0.05582	0.05949	-0.00196	0.03002											909.9	0.077248	0.0420017	-0.00355811	-0.0669837	-0.0545666	0.0552861	-0.00463423	0.0372727											909.9	0.352499
912	-2.1511	1.9288	1.1259	-1.8088	4.769	3.9674	-1.863	2.313		912	0.06479	0.03162	0.00664	-0.04319	-0.06575	0.07872	-0.01224	0.02741											912	0.046348	0.0341117	-0.00699811	-0.0455937	-0.0644966	0.0745161	-0.0149142	0.0346627											912	0.211496
914.1	-2.1298	1.9656	1.1418	-1.7952	4.825	3.9351	-1.8096	2.2662		914.1	0.08599	0.06843	0.0228	-0.02979	-0.00979	0.04626	0.04098	-0.0193											914.1	0.067548	0.0709217	0.00916189	-0.0321937	-0.0085366	0.0420561	0.0383058	-0.0120473											914.1	0.308236
916.2	-2.1215	1.9525	1.1503	-1.7917	4.8225	3.8655	-1.83	2.2782		916.2	0.09418	0.05533	0.03156	-0.0265	-0.01232	-0.02351	0.0204	-0.00721											916.2	0.075738	0.0578217	0.0179219	-0.0289037	-0.0110666	-0.0277139	0.0177258	4.27098e-05											916.2	0.345609
918.3	-2.1227	1.9656	1.1442	-1.7974	4.8026	3.8242	-1.8338	2.2782		918.3	0.09288	0.06844	0.02572	-0.0324	-0.03225	-0.06497	0.01642	-0.00712											918.3	0.074438	0.0709317	0.0120819	-0.0348037	-0.0309966	-0.0691739	0.0137458	0.00013271											918.3	0.339677
920.4	-2.1085	1.9696	1.154	-1.8167	4.7926	3.8216	-1.8414	2.2836		920.4	0.10698	0.07245	0.03578	-0.05191	-0.04229	-0.06774	0.00864	-0.00163											920.4	0.088538	0.0749417	0.0221419	-0.0543137	-0.0410366	-0.0719439	0.00596577	0.00562271											920.4	0.404018
922.5	-2.0848	1.9748	1.1272	-1.8531	4.8038	3.7881	-1.8821	2.2996		922.5	0.13058	0.07766	0.00925	-0.08851	-0.03112	-0.10141	-0.03224	0.01446											922.5	0.112138	0.0801517	-0.00438811	-0.0909137	-0.0298666	-0.105614	-0.0349142	0.0217127											922.5	0.51171
924.6	-2.0824	1.988	1.0979	-1.8258	4.8026	3.7868	-1.8834	2.297		924.6	0.13288	0.09087	-0.01979	-0.06142	-0.03235	-0.10287	-0.03372	0.01195											924.6	0.114438	0.0933617	-0.0334281	-0.0638237	-0.0310966	-0.107074	-0.0363942	0.0192027											924.6	0.522205
926.7	-2.1014	1.9801	1.0894	-1.8099	4.7802	3.8345	-1.8859	2.3371		926.7	0.11378	0.08297	-0.02803	-0.04572	-0.05479	-0.05534	-0.0364	0.05214											926.7	0.095338	0.0854617	-0.0416681	-0.0481237	-0.0535366	-0.0595439	-0.0390742	0.0593927											926.7	0.435048
928.8	-2.1558	1.9656	1.1028	-1.8008	4.8038	3.8822	-1.8859	2.3237		928.8	0.05928	0.06848	-0.01437	-0.03683	-0.03122	-0.0078	-0.03658	0.03883											928.8	0.040838	0.0709717	-0.0280081	-0.0392337	-0.0299666	-0.0120039	-0.0392542	0.0460827											928.8	0.186353
930.9	-2.1274	1.959	1.1028	-1.7849	4.8076	3.9093	-1.863	2.2956		930.9	0.08758	0.06189	-0.01411	-0.02113	-0.02745	0.01913	-0.01387	0.01082											930.9	0.069138	0.0643817	-0.0277481	-0.0235337	-0.0261966	0.0149261	-0.0165442	0.0180727											930.9	0.315492
933	-2.1416	1.9551	1.1101	-1.7906	4.7989	3.9919	-1.8567	2.2929		933	0.07327	0.058	-0.00655	-0.02704	-0.03619	0.10156	-0.00775	0.00821											933	0.054828	0.0604917	-0.0201881	-0.0294437	-0.0349366	0.0973561	-0.0104242	0.0154627											933	0.250192
935.1	-2.125	1.963	1.1174	-1.794	4.7901	3.979	-1.8541	2.3278		935.1	0.08977	0.0659	0.00102	-0.03064	-0.04502	0.0885	-0.00533	0.0432											935.1	0.071328	0.0683917	-0.0126181	-0.0330437	-0.0437666	0.0842961	-0.00800423	0.0504527											935.1	0.325485
937.2	-2.138	1.9643	1.1186	-1.8349	4.7627	3.9403	-1.8707	2.2849		937.2	0.07667	0.06721	0.00248	-0.07175	-0.07246	0.04963	-0.02211	0.000386866											937.2	0.058228	0.0697017	-0.0111581	-0.0741537	-0.0712066	0.0454261	-0.0247842	0.00763958											937.2	0.265707
939.3	-2.1369	1.942	1.0979	-1.8394	4.7901	3.9106	-1.8503	2.3063		939.3	0.07767	0.04492	-0.01796	-0.07645	-0.04509	0.01976	-0.00189	0.02188											939.3	0.059228	0.0474117	-0.0315981	-0.0788537	-0.0438366	0.0155561	-0.00456423	0.0291327											939.3	0.27027
941.4	-2.1298	1.9301	1.0614	-1.8394	4.7814	3.9106	-1.877	2.2501		941.4	0.08467	0.03303	-0.0542	-0.07666	-0.05382	0.0196	-0.02877	-0.03423											941.4	0.066228	0.0355217	-0.0678381	-0.0790637	-0.0525666	0.0153961	-0.0314442	-0.0269773											941.4	0.302213
943.5	-2.1238	1.9446	1.0857	-1.8315	4.7739	3.8668	-1.877	2.2836		943.5	0.09057	0.04753	-0.02964	-0.06896	-0.06136	-0.02437	-0.02895	-0.000643998											943.5	0.072128	0.0500217	-0.0432781	-0.0713637	-0.0601066	-0.0285739	-0.0316242	0.00660871											943.5	0.329136
945.6	-2.0753	1.959	1.1113	-1.8167	4.7914	3.8913	-1.8719	2.2648		945.6	0.13897	0.06194	-0.00378	-0.05437	-0.04389	-3.36551e-05	-0.02403	-0.01935											945.6	0.120528	0.0644317	-0.0174181	-0.0567737	-0.0426366	-0.00423758	-0.0267042	-0.0120973											945.6	0.549995
947.7	-2.0978	1.9485	1.1186	-1.7986	4.7901	3.8732	-1.8592	2.2876		947.7	0.11637	0.05145	0.00378	-0.03647	-0.04522	-0.0183	-0.01151	0.00354											947.7	0.097928	0.0539417	-0.00985811	-0.0388737	-0.0439666	-0.0225039	-0.0141842	0.0107927											947.7	0.446867
949.8	-2.1037	1.9709	1.1223	-1.7634	4.7976	3.9313	-1.8707	2.2728		949.8	0.11036	0.07386	0.00775	-0.00148	-0.03776	0.03963	-0.02319	-0.01117											949.8	0.091918	0.0763517	-0.00588811	-0.00388374	-0.0365066	0.0354261	-0.0258642	-0.00391729											949.8	0.419442
951.9	-2.1037	1.9748	1.132	-1.7634	4.7939	3.9351	-1.8758	2.2836		951.9	0.11026	0.07776	0.01771	-0.00168	-0.04149	0.04327	-0.02847	-0.000285149											951.9	0.091818	0.0802517	0.00407189	-0.00408374	-0.0402366	0.0390661	-0.0311442	0.00696756											951.9	0.418985
954	-2.1191	1.9709	1.1272	-1.7747	4.7752	3.9158	-1.8643	2.301		954	0.09476	0.07387	0.01317	-0.01319	-0.06023	0.0238	-0.01715	0.0172											954	0.076318	0.0763617	-0.000468105	-0.0155937	-0.0589766	0.0195961	-0.0198242	0.0244527											954	0.348255
956.1	-2.1321	1.9433	1.1491	-1.7906	4.7478	3.8293	-1.844	2.3023		956.1	0.08166	0.04628	0.03533	-0.02929	-0.08766	-0.06286	0.00296	0.01859											956.1	0.063218	0.0487717	0.0216919	-0.0316937	-0.0864066	-0.0670639	0.000285772	0.0258427											956.1	0.288477
958.2	-2.1238	1.9157	1.1272	-1.7838	4.7889	3.828	-1.8363	2.309		958.2	0.08986	0.01869	0.01369	-0.0227	-0.04659	-0.06433	0.01048	0.02538											958.2	0.071418	0.0211817	5.18947e-05	-0.0251037	-0.0453366	-0.0685339	0.00780577	0.0326327											958.2	0.325896
960.3	-2.125	1.8828	1.1296	-1.7883	4.8001	3.7893	-1.8465	2.2876		960.3	0.08856	-0.01421	0.01635	-0.0274	-0.03543	-0.1032	0.000103216	0.00407											960.3	0.070118	-0.0117183	0.00271189	-0.0298037	-0.0341766	-0.107404	-0.00257101	0.0113227											960.3	0.319964
962.4	-2.1167	1.913	1.1454	-1.7577	4.8026	3.7893	-1.8452	2.2916		962.4	0.09676	0.016	0.03242	0.00299	-0.03296	-0.10336	0.00122	0.00816											962.4	0.078318	0.0184917	0.0187819	0.000586256	-0.0317066	-0.107564	-0.00145423	0.0154127											962.4	0.357382
964.5	-2.0824	1.9696	1.1393	-1.7861	4.825	3.8087	-1.8745	2.3104		964.5	0.13096	0.07261	0.02658	-0.02561	-0.01059	-0.08413	-0.02826	0.02705											964.5	0.112518	0.0751017	0.0129419	-0.0280137	-0.0093366	-0.0883339	-0.0309342	0.0343027											964.5	0.513444
966.6	-2.1025	1.9788	1.0845	-1.7713	4.8375	3.8706	-1.8389	2.2876		966.6	0.11075	0.08182	-0.02796	-0.01102	0.00187	-0.0224	0.00716	0.00434											966.6	0.092308	0.0843117	-0.0415981	-0.0134237	0.0031234	-0.0266039	0.00448577	0.0115927											966.6	0.421221
968.7	-2.1132	1.9761	1.0869	-1.7929	4.8063	3.8938	-1.8173	2.3077		968.7	0.09995	0.07912	-0.0253	-0.03282	-0.02936	0.000638605	0.02858	0.02453											968.7	0.081508	0.0816117	-0.0389381	-0.0352237	-0.0281066	-0.00356532	0.0259058	0.0317827											968.7	0.371939
970.8	-2.1321	1.9328	1.0711	-1.7997	4.8063	3.9609	-1.8376	2.3063		970.8	0.08095	0.03583	-0.04084	-0.03983	-0.02939	0.06757	0.0081	0.02322											970.8	0.062508	0.0383217	-0.0544781	-0.0422337	-0.0281366	0.0633661	0.00542577	0.0304727											970.8	0.285237
972.9	-2.1156	1.9222	1.0516	-1.8076	4.7901	3.9803	-1.8338	2.301		972.9	0.09735	0.02524	-0.06008	-0.04793	-0.04563	0.08681	0.01172	0.01801											972.9	0.078908	0.0277317	-0.0737181	-0.0503337	-0.0443766	0.0826061	0.00904577	0.0252627											972.9	0.360074
975	-2.1014	1.917	1.0419	-1.7974	4.7602	3.9364	-1.8147	2.305		975	0.11145	0.02005	-0.06952	-0.03794	-0.07556	0.04274	0.03064	0.0221											975	0.093008	0.0225417	-0.0831581	-0.0403437	-0.0743066	0.0385361	0.0279658	0.0293527											975	0.424415
977.1	-2.112	1.8696	1.0443	-1.8179	4.7714	3.9158	-1.8274	2.305		977.1	0.10075	-0.02735	-0.06685	-0.05864	-0.0644	0.02197	0.01776	0.02219											977.1	0.082308	-0.0248583	-0.0804881	-0.0610437	-0.0631466	0.0177661	0.0150858	0.0294427											977.1	0.375589
979.2	-2.1096	1.8841	1.065	-1.7849	4.7752	3.8797	-1.8236	2.2916		979.2	0.10305	-0.01284	-0.04589	-0.02585	-0.06063	-0.01429	0.02138	0.00888											979.2	0.084608	-0.0103483	-0.0595281	-0.0282537	-0.0593766	-0.0184939	0.0187058	0.0161327											979.2	0.386084
981.3	-2.1108	1.8788	1.1125	-1.8235	4.7976	3.8977	-1.8618	2.2728		981.3	0.10175	-0.01813	0.00187	-0.06465	-0.03826	0.00354	-0.01701	-0.00983											981.3	0.083308	-0.0156383	-0.0117681	-0.0670537	-0.0370066	-0.000663925	-0.0196842	-0.00257729											981.3	0.380152
983.4	-2.1227	1.892	1.1332	-1.7827	4.7976	3.8719	-1.8643	2.2836		983.4	0.08974	-0.00492	0.02283	-0.02406	-0.0383	-0.02242	-0.01969	0.00106											983.4	0.071298	-0.00242827	0.00919189	-0.0264637	-0.0370466	-0.0266239	-0.0223642	0.00831271											983.4	0.325348
985.5	-2.1392	1.9051	1.1016	-1.794	4.764	3.9016	-1.858	2.2675		985.5	0.07314	0.00818	-0.00851	-0.03556	-0.07193	0.00711	-0.01357	-0.01495											985.5	0.054698	0.0106717	-0.0221481	-0.0379637	-0.0706766	0.00290608	-0.0162442	-0.00769729											985.5	0.249599
987.6	-2.1061	1.9696	1.0967	-1.8122	4.7727	3.9261	-1.8224	2.2903		987.6	0.10614	0.07269	-0.01315	-0.05397	-0.06326	0.03144	0.02185	0.00794											987.6	0.087698	0.0751817	-0.0267881	-0.0563737	-0.0620066	0.0272361	0.0191758	0.0151927											987.6	0.400185
989.7	-2.125	1.9893	1.0918	-1.7997	4.7814	3.9429	-1.8211	2.3063		989.7	0.08714	0.0924	-0.01779	-0.04167	-0.0546	0.04808	0.02297	0.02403											989.7	0.068698	0.0948917	-0.0314281	-0.0440737	-0.0533466	0.0438761	0.0202958	0.0312827											989.7	0.313484
991.8	-2.1037	1.963	1.1064	-1.7781	4.7552	3.9364	-1.8147	2.3237		991.8	0.10834	0.06611	-0.00292	-0.02028	-0.08083	0.04141	0.02919	0.04152											991.8	0.089898	0.0686017	-0.0165581	-0.0226837	-0.0795766	0.0372061	0.0265158	0.0487727											991.8	0.410224
993.9	-2.1167	1.938	1.1028	-1.7724	4.7714	3.8771	-1.8224	2.3224		993.9	0.09524	0.04111	-0.00626	-0.01478	-0.06467	-0.01806	0.02131	0.04031											993.9	0.076798	0.0436017	-0.0198981	-0.0171837	-0.0634166	-0.0222639	0.0186358	0.0475627											993.9	0.350446
996	-2.1049	1.8986	1.1247	-1.7781	4.7814	3.8474	-1.8211	2.309		996	0.10694	0.00172	0.0159	-0.02069	-0.0547	-0.04792	0.02243	0.027											996	0.088498	0.00421173	0.00226189	-0.0230937	-0.0534466	-0.0521239	0.0197558	0.0342527											996	0.403835
998.1	-2.1014	1.9235	1.1211	-1.7952	4.7889	3.8164	-1.816	2.2755		998.1	0.11034	0.02663	0.01256	-0.03799	-0.04723	-0.07909	0.02735	-0.00641											998.1	0.091898	0.0291217	-0.00107811	-0.0403937	-0.0459766	-0.0832939	0.0246758	0.00084271											998.1	0.41935
1000.2	-2.1132	1.9472	1.1089	-1.8008	4.7914	3.8293	-1.8071	2.2621		1000.2	0.09843	0.05034	0.000622367	-0.0438	-0.04477	-0.06635	0.03607	-0.01972											1000.2	0.079988	0.0528317	-0.0130157	-0.0462037	-0.0435166	-0.0705539	0.0333958	-0.0124673											1000.2	0.365002
1002.3	-2.1203	1.9498	1.1381	-1.8349	4.7814	3.8487	-1.8198	2.2461		1002.3	0.09123	0.05294	0.03008	-0.0781	-0.0548	-0.04712	0.02319	-0.03563											1002.3	0.072788	0.0554317	0.0164419	-0.0805037	-0.0535466	-0.0513239	0.0205158	-0.0283773											1002.3	0.332147
1004.4	-2.1238	1.9314	1.1296	-1.8292	4.7515	3.8887	-1.8452	2.234		1004.4	0.08763	0.03455	0.02185	-0.07261	-0.08473	-0.00729	-0.00239	-0.04764											1004.4	0.069188	0.0370417	0.00821189	-0.0750137	-0.0834766	-0.0114939	-0.00506423	-0.0403873											1004.4	0.31572
1006.5	-2.1582	1.9222	1.1211	-1.8247	4.7652	3.9106	-1.8313	2.2353		1006.5	0.05313	0.02536	0.01361	-0.06831	-0.07107	0.01445	0.01132	-0.04625											1006.5	0.034688	0.0278517	-2.81053e-05	-0.0707137	-0.0698166	0.0102461	0.00864577	-0.0389973											1006.5	0.158289
1008.6	-2.1558	1.9196	1.1003	-1.811	4.7752	3.9209	-1.8414	2.305		1008.6	0.05543	0.02277	-0.00693	-0.05481	-0.0611	0.02458	0.00104	0.02354											1008.6	0.036988	0.0252617	-0.0205681	-0.0572137	-0.0598466	0.0203761	-0.00163423	0.0307927											1008.6	0.168784
1010.7	-2.144	1.917	1.1089	-1.8145	4.7864	3.9016	-1.8427	2.3371		1010.7	0.06713	0.02017	0.00193	-0.05852	-0.04993	0.00512	-0.000436676	0.05573											1010.7	0.048688	0.0226617	-0.0117081	-0.0609237	-0.0486766	0.000916075	-0.0031109	0.0629827											1010.7	0.222174
1012.8	-2.1463	1.9143	1.0955	-1.7679	4.8188	3.9197	-1.858	2.3304		1012.8	0.06473	0.01748	-0.01121	-0.01212	-0.01757	0.02305	-0.01592	0.04912											1012.8	0.046288	0.0199717	-0.0248481	-0.0145237	-0.0163166	0.0188461	-0.0185942	0.0563727											1012.8	0.211222
1014.9	-2.1333	1.9196	1.0918	-1.8008	4.8051	3.8861	-1.844	2.3117		1014.9	0.07763	0.02279	-0.01465	-0.04523	-0.0313	-0.01072	-0.0021	0.03051											1014.9	0.059188	0.0252817	-0.0282881	-0.0476337	-0.0300466	-0.0149239	-0.00477423	0.0377627											1014.9	0.270088
1017	-2.0966	1.8973	1.0869	-1.811	4.7876	3.8926	-1.8249	2.3077		1017	0.11422	0.000496998	-0.01929	-0.05563	-0.04884	-0.00438	0.01682	0.0266											1017	0.095778	0.00298873	-0.0329281	-0.0580337	-0.0475866	-0.00858392	0.0141458	0.0338527											1017	0.437056
1019.1	-2.1025	1.892	1.1089	-1.8542	4.8176	3.9158	-1.8541	2.2675		1019.1	0.10822	-0.0048	0.00298	-0.09904	-0.01887	0.01865	-0.01256	-0.01351											1019.1	0.089778	-0.00230827	-0.0106581	-0.101444	-0.0176166	0.0144461	-0.0152342	-0.00625729											1019.1	0.409676
1021.2	-2.1085	1.8973	1.1052	-1.8462	4.7939	3.9584	-1.8402	2.2514		1021.2	0.10212	0.000512087	-0.000462475	-0.09124	-0.0426	0.06108	0.00116	-0.02952											1021.2	0.083678	0.00300382	-0.0141006	-0.0936437	-0.0413466	0.0568761	-0.00151423	-0.0222673											1021.2	0.381841
1023.3	-2.1132	1.9091	1.1089	-1.8701	4.7876	4.0048	-1.8249	2.234		1023.3	0.09732	0.01232	0.0035	-0.11535	-0.04894	0.10732	0.01628	-0.04683											1023.3	0.078878	0.0148117	-0.0101381	-0.117754	-0.0476866	0.103116	0.0136058	-0.0395773											1023.3	0.359937
1025.4	-2.144	1.9196	1.1186	-1.8542	4.7802	3.9777	-1.8134	2.2327		1025.4	0.06642	0.02283	0.01346	-0.09965	-0.05637	0.08005	0.0276	-0.04805											1025.4	0.047978	0.0253217	-0.000178105	-0.102054	-0.0551166	0.0758461	0.0249258	-0.0407973											1025.4	0.218934
1027.5	-2.157	1.9367	1.0845	-1.8076	4.7814	3.9416	-1.8249	2.301		1027.5	0.05332	0.03993	-0.02038	-0.05326	-0.0552	0.04379	0.01592	0.02034											1027.5	0.034878	0.0424217	-0.0340181	-0.0556637	-0.0539466	0.0395861	0.0132458	0.0275927											1027.5	0.159156
1029.6	-2.1499	1.9577	1.1113	-1.7656	4.8038	3.8938	-1.8058	2.301		1029.6	0.06032	0.06094	0.00668	-0.01146	-0.03284	-0.00418	0.03484	0.02043											1029.6	0.041878	0.0634317	-0.00695811	-0.0138637	-0.0315866	-0.00838392	0.0321658	0.0276827											1029.6	0.191098
1031.7	-2.1416	1.917	1.1308	-1.7622	4.8026	3.8938	-1.8363	2.2755		1031.7	0.06852	0.02025	0.02645	-0.00827	-0.03407	-0.00435	0.00416	-0.00498											1031.7	0.050078	0.0227417	0.0128119	-0.0106737	-0.0328166	-0.00855392	0.00148577	0.00227271											1031.7	0.228517
1033.8	-2.112	1.9367	1.1284	-1.7588	4.835	3.8293	-1.8363	2.2769		1033.8	0.09801	0.03996	0.02431	-0.00507	-0.0017	-0.06901	0.00397	-0.00349											1033.8	0.079568	0.0424517	0.0106719	-0.00747374	-0.000446595	-0.0732139	0.00129577	0.00376271											1033.8	0.363086
1035.9	-2.1191	1.9801	1.1308	-1.7702	4.8063	3.85	-1.8643	2.301		1035.9	0.09081	0.08336	0.02697	-0.01668	-0.03044	-0.04848	-0.02421	0.0207											1035.9	0.072368	0.0858517	0.0133319	-0.0190837	-0.0291866	-0.0526839	-0.0268842	0.0279527											1035.9	0.330231
1038	-2.1096	1.9485	1.132	-1.7963	4.8126	3.8668	-1.8465	2.2702		1038	0.10021	0.05177	0.02843	-0.04298	-0.02417	-0.03184	-0.00659	-0.01001											1038	0.081768	0.0542617	0.0147919	-0.0453837	-0.0229166	-0.0360439	-0.00926423	-0.00275729											1038	0.373125
1040.1	-2.1215	1.9433	1.143	-1.811	4.7989	3.9093	-1.8554	2.2755		1040.1	0.08821	0.04658	0.03969	-0.05789	-0.03791	0.01049	-0.01567	-0.00462											1040.1	0.069768	0.0490717	0.0260519	-0.0602937	-0.0366566	0.00628608	-0.0183442	0.00263271											1040.1	0.318366
1042.2	-2.1037	1.913	1.1223	-1.7883	4.7752	3.9222	-1.8592	2.2166		1042.2	0.10591	0.01629	0.01925	-0.03539	-0.06164	0.02322	-0.01965	-0.06343											1042.2	0.087468	0.0187817	0.00561189	-0.0377937	-0.0603866	0.0190161	-0.0223242	-0.0561773											1042.2	0.399135
1044.3	-2.1203	1.9196	1.1186	-1.7645	4.7989	3.8809	-1.877	2.2675		1044.3	0.08921	0.0229	0.01581	-0.0118	-0.03797	-0.01824	-0.03763	-0.01244											1044.3	0.070768	0.0253917	0.00217189	-0.0142037	-0.0367166	-0.0224439	-0.0403042	-0.00518729											1044.3	0.32293
1046.4	-2.1167	1.9498	1.0918	-1.7395	4.825	3.8771	-1.8147	2.2728		1046.4	0.09271	0.0531	-0.01072	0.013	-0.01191	-0.02221	0.02449	-0.00705											1046.4	0.074268	0.0555917	-0.0243581	0.0105963	-0.0106566	-0.0264139	0.0218158	0.00020271											1046.4	0.338901
1048.5	-2.1451	1.9604	1.104	-1.7724	4.8176	3.8461	-1.8414	2.2742		1048.5	0.06421	0.06371	0.00174	-0.02011	-0.01934	-0.05338	-0.00239	-0.00556											1048.5	0.045768	0.0662017	-0.0118981	-0.0225137	-0.0180866	-0.0575839	-0.00506423	0.00169271											1048.5	0.208849
1050.6	-2.1238	1.988	1.1003	-1.7815	4.8325	3.859	-1.8338	2.2541		1050.6	0.0854	0.09132	-0.0017	-0.02941	-0.00447	-0.04064	0.00503	-0.02557											1050.6	0.066958	0.0938117	-0.0153381	-0.0318137	-0.0032166	-0.0448439	0.00235577	-0.0183173											1050.6	0.305544
1052.7	-2.099	1.9761	1.0991	-1.8065	4.8138	3.8732	-1.8605	2.2795		1052.7	0.1101	0.07943	-0.00264	-0.05462	-0.02321	-0.02661	-0.02185	-7.89634e-05											1052.7	0.091658	0.0819217	-0.0162781	-0.0570237	-0.0219566	-0.0308139	-0.0245242	0.00717375											1052.7	0.418255
1054.8	-2.1096	1.9775	1.1077	-1.8042	4.8126	3.8629	-1.8427	2.2822		1054.8	0.0994	0.08083	0.00622	-0.05252	-0.02444	-0.03707	-0.00423	0.00271											1054.8	0.080958	0.0833217	-0.00741811	-0.0549237	-0.0231866	-0.0412739	-0.00690423	0.00996271											1054.8	0.369429
1056.9	-2.1085	1.938	1.0991	-1.8088	4.7964	3.9467	-1.8376	2.2862		1056.9	0.1004	0.04134	-0.00212	-0.05733	-0.04068	0.04656	0.000685089	0.0068											1056.9	0.081958	0.0438317	-0.0157581	-0.0597337	-0.0394266	0.0423561	-0.00198914	0.0140527											1056.9	0.373992
1059	-2.1333	1.9183	1.0845	-1.8269	4.7839	3.9829	-1.8147	2.2595		1059	0.0755	0.02165	-0.01646	-0.07563	-0.05321	0.08259	0.0234	-0.01981											1059	0.057058	0.0241417	-0.0300981	-0.0780337	-0.0519566	0.0783861	0.0207258	-0.0125573											1059	0.260368
1061.1	-2.1215	1.8867	1.104	-1.8201	4.7839	4.0242	-1.8198	2.2407		1061.1	0.0872	-0.00994	0.00331	-0.06904	-0.05324	0.12373	0.01812	-0.03852											1061.1	0.068758	-0.00744827	-0.0103281	-0.0714437	-0.0519866	0.119526	0.0154458	-0.0312673											1061.1	0.313758
1063.2	-2.1558	1.8986	1.0979	-1.7804	4.8176	4.0267	-1.8211	2.2836		1063.2	0.0528	0.00196	-0.00253	-0.02954	-0.01958	0.12606	0.01664	0.00447											1063.2	0.034358	0.00445173	-0.0161681	-0.0319437	-0.0183266	0.121856	0.0139658	0.0117227											1063.2	0.156783
1065.3	-2.1321	1.8986	1.1016	-1.7588	4.7964	3.9609	-1.8045	2.2728		1065.3	0.0764	0.00197	0.00143	-0.00815	-0.04081	0.0601	0.03306	-0.00624											1065.3	0.057958	0.00446173	-0.0122081	-0.0105537	-0.0395566	0.0558961	0.0303858	0.00101271											1065.3	0.264475
1067.4	-2.1345	1.917	1.1369	-1.7418	4.7951	3.8835	-1.802	2.2648		1067.4	0.07389	0.02038	0.03699	0.00865	-0.04214	-0.01747	0.03538	-0.01415											1067.4	0.055448	0.0228717	0.0233519	0.00624626	-0.0408866	-0.0216739	0.0327058	-0.00689729											1067.4	0.253021
1069.5	-2.1262	1.9433	1.0955	-1.7565	4.8238	3.819	-1.8173	2.2742		1069.5	0.08209	0.04669	-0.00415	-0.00626	-0.01348	-0.08214	0.0199	-0.00466											1069.5	0.063648	0.0491817	-0.0177881	-0.00866374	-0.0122266	-0.0863439	0.0172258	0.00259271											1069.5	0.29044
1071.6	-2.1309	1.9604	1.143	-1.7883	4.7926	3.8139	-1.8274	2.2862		1071.6	0.07729	0.06379	0.04361	-0.03826	-0.04471	-0.0874	0.00962	0.00743											1071.6	0.058848	0.0662817	0.0299719	-0.0406637	-0.0434566	-0.0916039	0.00694577	0.0146827											1071.6	0.268536
1073.7	-2.1309	1.9288	1.1089	-1.7815	4.8014	3.8242	-1.8402	2.2769		1073.7	0.07719	0.0322	0.00978	-0.03167	-0.03594	-0.07727	-0.00336	-0.00178											1073.7	0.058748	0.0346917	-0.00385811	-0.0340737	-0.0346866	-0.0814739	-0.00603423	0.00547271											1073.7	0.26808
1075.8	-2.1499	1.9367	1.0906	-1.7849	4.7789	3.81	-1.816	2.317		1075.8	0.05809	0.04011	-0.00826	-0.03527	-0.05848	-0.09164	0.02066	0.03841											1075.8	0.039648	0.0426017	-0.0218981	-0.0376737	-0.0572266	-0.0958439	0.0179858	0.0456627											1075.8	0.180922
1077.9	-2.1688	1.9275	1.0674	-1.7634	4.7876	3.8306	-1.8338	2.2916		1077.9	0.03909	0.03092	-0.0312	-0.01398	-0.04981	-0.0712	0.00268	0.0131											1077.9	0.020648	0.0334117	-0.0448381	-0.0163837	-0.0485566	-0.0754039	5.77224e-06	0.0203527											1077.9	0.0942213
1080	-2.1617	1.9314	1.0687	-1.7486	4.7702	3.8964	-1.8452	2.2715		1080	0.04609	0.03482	-0.02964	0.000616799	-0.06725	-0.00557	-0.0089	-0.00691											1080	0.027648	0.0373117	-0.0432781	-0.00178694	-0.0659966	-0.00977392	-0.0115742	0.00034271											1080	0.126164
1082.1	-2.1534	1.938	1.0882	-1.7486	4.7752	3.8809	-1.8071	2.2595		1082.1	0.05429	0.04143	-0.00988	0.000411851	-0.06228	-0.02123	0.02902	-0.01882											1082.1	0.035848	0.0439217	-0.0235181	-0.00199189	-0.0610266	-0.0254339	0.0263458	-0.0115673											1082.1	0.163582
1084.2	-2.1357	1.9433	1.0967	-1.7611	4.7677	3.8758	-1.7956	2.2621		1084.2	0.07188	0.04674	-0.00112	-0.01229	-0.06981	-0.0265	0.04033	-0.01613											1084.2	0.053438	0.0492317	-0.0147581	-0.0146937	-0.0685566	-0.0307039	0.0376558	-0.00887729											1084.2	0.243849
1086.3	-2.1664	1.9288	1.1223	-1.7815	4.7889	3.8461	-1.7982	2.2702		1086.3	0.04108	0.03225	0.02474	-0.0329	-0.04865	-0.05637	0.03755	-0.00794											1086.3	0.022638	0.0347417	0.0111019	-0.0353037	-0.0473966	-0.0605739	0.0348758	-0.00068729											1086.3	0.103302
1088.4	-2.1688	1.9617	1.1296	-1.802	4.7964	3.8139	-1.8071	2.2836		1088.4	0.03858	0.06515	0.03231	-0.0536	-0.04118	-0.08873	0.02847	0.00555											1088.4	0.020138	0.0676417	0.0186719	-0.0560037	-0.0399266	-0.0929339	0.0257958	0.0128027											1088.4	0.0918941
1090.5	-2.1617	1.9525	1.1296	-1.8201	4.8051	3.8332	-1.8173	2.301		1090.5	0.04558	0.05596	0.03257	-0.07191	-0.03251	-0.0696	0.01809	0.02304											1090.5	0.027138	0.0584517	0.0189319	-0.0743137	-0.0312566	-0.0738039	0.0154158	0.0302927											1090.5	0.123837
1092.6	-2.1688	1.942	1.0991	-1.8235	4.7839	3.868	-1.816	2.3023		1092.6	0.03838	0.04547	0.00233	-0.07551	-0.05375	-0.03496	0.01921	0.02443											1092.6	0.019938	0.0479617	-0.0113081	-0.0779137	-0.0524966	-0.0391639	0.0165358	0.0316827											1092.6	0.0909814
1094.7	-2.1653	1.9485	1.0638	-1.7906	4.7739	3.899	-1.8351	2.305		1094.7	0.04178	0.05198	-0.03271	-0.04282	-0.06378	-0.00413	-6.98304e-05	0.02722											1094.7	0.023338	0.0544717	-0.0463481	-0.0452237	-0.0625266	-0.00833392	-0.00274406	0.0344727											1094.7	0.106496
1096.8	-2.1688	1.9249	1.0943	-1.7861	4.7976	3.9493	-1.816	2.3117		1096.8	0.03818	0.02838	-0.00195	-0.03852	-0.04012	0.046	0.01885	0.034											1096.8	0.019738	0.0308717	-0.0155881	-0.0409237	-0.0388666	0.0417961	0.0161758	0.0412527											1096.8	0.0900688
1098.9	-2.1641	1.8986	1.1089	-1.7509	4.7964	3.9777	-1.8465	2.305		1098.9	0.04278	0.00209	0.01291	-0.00353	-0.04135	0.07424	-0.01183	0.02739											1098.9	0.024338	0.00458173	-0.000728105	-0.00593374	-0.0400966	0.0700361	-0.0145042	0.0346427											1098.9	0.11106
1101	-2.1877	1.8986	1.115	-1.7565	4.7939	3.9971	-1.8376	2.3063		1101	0.01907	0.0021	0.01928	-0.00933	-0.04388	0.09347	-0.00311	0.02878											1101	0.000628008	0.00459173	0.00564189	-0.0117337	-0.0426266	0.0892661	-0.00578423	0.0360327											1101	0.00286574
1103.1	-2.1629	1.9012	1.1101	-1.769	4.7714	4.01	-1.8325	2.305		1103.1	0.04377	0.00471	0.01464	-0.02204	-0.06642	0.1062	0.00181	0.02757											1103.1	0.025328	0.00720173	0.00100189	-0.0244437	-0.0651666	0.101996	-0.000864228	0.0348227											1103.1	0.115577
1105.2	-2.1712	1.9183	1.1198	-1.7622	4.7989	3.9558	-1.8249	2.3023		1105.2	0.03537	0.02181	0.0246	-0.01544	-0.03895	0.05184	0.00923	0.02496											1105.2	0.016928	0.0243017	0.0109619	-0.0178437	-0.0376966	0.0476361	0.00655577	0.0322127											1105.2	0.0772461
1107.3	-2.1854	1.9209	1.1174	-1.7759	4.7839	3.9016	-1.8376	2.3291		1107.3	0.02107	0.02442	0.02246	-0.02935	-0.05398	-0.00253	-0.00365	0.05185											1107.3	0.00262801	0.0269117	0.00882189	-0.0317537	-0.0527266	-0.00673392	-0.00632423	0.0591027											1107.3	0.0119922
1109.4	-2.1783	1.9143	1.1138	-1.7656	4.8225	3.8668	-1.8224	2.3117		1109.4	0.02807	0.01783	0.01912	-0.01925	-0.01542	-0.03749	0.01136	0.03454											1109.4	0.00962801	0.0203217	0.00548189	-0.0216537	-0.0141666	-0.0416939	0.00868577	0.0417927											1109.4	0.0439347
1111.5	-2.144	1.9078	1.132	-1.769	4.82	3.8719	-1.8452	2.3211		1111.5	0.06227	0.01134	0.03758	-0.02286	-0.01795	-0.03256	-0.01162	0.04403											1111.5	0.043828	0.0138317	0.0239419	-0.0252637	-0.0166966	-0.0367639	-0.0142942	0.0512827											1111.5	0.199997
1113.6	-2.1357	1.9288	1.1186	-1.7543	4.8263	3.8861	-1.8338	2.305		1113.6	0.07047	0.03234	0.02444	-0.00836	-0.01168	-0.01853	-0.00039729	0.02802											1113.6	0.052028	0.0348317	0.0108019	-0.0107637	-0.0104266	-0.0227339	-0.00307152	0.0352727											1113.6	0.237415
1115.7	-2.1286	1.9328	1.0906	-1.71	4.7926	3.868	-1.8465	2.2782		1115.7	0.07747	0.03635	-0.00329	0.03573	-0.04542	-0.03679	-0.01328	0.00131											1115.7	0.059028	0.0388417	-0.0169281	0.0333263	-0.0441666	-0.0409939	-0.0159542	0.00856271											1115.7	0.269357
1117.8	-2.1369	1.9196	1.1064	-1.6544	4.8138	3.8461	-1.8452	2.2662		1117.8	0.06906	0.02316	0.01277	0.09113	-0.02425	-0.05886	-0.01216	-0.0106											1117.8	0.050618	0.0256517	-0.000868105	0.0887263	-0.0229966	-0.0630639	-0.0148342	-0.00334729											1117.8	0.230981
1119.9	-2.1558	1.9078	1.1016	-1.66	4.8113	3.8861	-1.8173	2.2487		1119.9	0.05006	0.01137	0.00823	0.08532	-0.02679	-0.01902	0.01556	-0.02801											1119.9	0.031618	0.0138617	-0.00540811	0.0829163	-0.0255366	-0.0232239	0.0128858	-0.0207573											1119.9	0.14428
1122	-2.1676	1.9275	1.1138	-1.7236	4.7528	3.8668	-1.8071	2.2487		1122	0.03816	0.03107	0.02069	0.02152	-0.08532	-0.03849	0.02558	-0.02792											1122	0.019718	0.0335617	0.00705189	0.0191163	-0.0840666	-0.0426939	0.0229058	-0.0206673											1122	0.0899775
1124.1	-2.1735	1.913	1.093	-1.7123	4.8113	3.8371	-1.8338	2.2514		1124.1	0.03216	0.01658	0.0001518	0.03261	-0.02685	-0.06836	-0.0013	-0.02513											1124.1	0.013718	0.0190717	-0.0134863	0.0302063	-0.0255966	-0.0725639	-0.00397423	-0.0178773											1124.1	0.0625982
1126.2	-2.1546	1.9157	1.1016	-1.7622	4.7777	3.8358	-1.8249	2.2742		1126.2	0.05096	0.01929	0.00901	-0.01749	-0.06049	-0.06982	0.00742	-0.00224											1126.2	0.032518	0.0217817	-0.00462811	-0.0198937	-0.0592366	-0.0740239	0.00474577	0.00501271											1126.2	0.148387
1128.3	-2.1522	1.917	1.0687	-1.7861	4.8275	3.8332	-1.8224	2.2822		1128.3	0.05326	0.0206	-0.02363	-0.0416	-0.01072	-0.07259	0.00974	0.00585											1128.3	0.034818	0.0230917	-0.0372681	-0.0440037	-0.0094666	-0.0767939	0.00706577	0.0131027											1128.3	0.158882
1130.4	-2.1593	1.9341	1.0528	-1.7634	4.8612	3.8203	-1.802	2.2769		1130.4	0.04606	0.0377	-0.03926	-0.0191	0.02295	-0.08566	0.02996	0.000640388											1130.4	0.027618	0.0401917	-0.0528981	-0.0215037	0.0242034	-0.0898639	0.0272858	0.0078931											1130.4	0.126027
1132.5	-2.144	1.9091	1.0748	-1.7622	4.8238	3.8861	-1.844	2.297		1132.5	0.06126	0.01271	-0.017	-0.01811	-0.01449	-0.02002	-0.01222	0.02083											1132.5	0.042818	0.0152017	-0.0306381	-0.0205137	-0.0132366	-0.0242239	-0.0148942	0.0280827											1132.5	0.195388
1134.6	-2.1191	1.9078	1.0662	-1.7316	4.8288	3.9222	-1.8554	2.3063		1134.6	0.08605	0.01142	-0.02534	0.01229	-0.00952	0.01591	-0.02381	0.03022											1134.6	0.067608	0.0139117	-0.0389781	0.00988626	-0.0082666	0.0117061	-0.0264842	0.0374727											1134.6	0.30851
1136.7	-2.1333	1.917	1.0735	-1.735	4.8101	3.9777	-1.7982	2.2836		1136.7	0.07175	0.02063	-0.01778	0.00868	-0.02825	0.07125	0.03321	0.00761											1136.7	0.053308	0.0231217	-0.0314181	0.00627626	-0.0269966	0.0670461	0.0305358	0.0148627											1136.7	0.243256
1138.8	-2.1416	1.9196	1.0772	-1.7565	4.7964	4.0164	-1.8084	2.2728		1138.8	0.06335	0.02323	-0.01382	-0.01302	-0.04199	0.10978	0.02283	-0.0031											1138.8	0.044908	0.0257217	-0.0274581	-0.0154237	-0.0407366	0.105576	0.0201558	0.00415271											1138.8	0.204925
1140.9	-2.1357	1.9275	1.0662	-1.7418	4.7839	4.0035	-1.8325	2.2876		1140.9	0.06915	0.03114	-0.02456	0.00147	-0.05452	0.09671	-0.00145	0.01179											1140.9	0.050708	0.0336317	-0.0381981	-0.000933744	-0.0532666	0.0925061	-0.00412423	0.0190427											1140.9	0.231392
1143	-2.138	1.917	1.0918	-1.7497	4.7839	3.9803	-1.7918	2.301		1143	0.06675	0.02065	0.00131	-0.00663	-0.05456	0.07335	0.03907	0.02528											1143	0.048308	0.0231417	-0.0123281	-0.00903374	-0.0533066	0.0691461	0.0363958	0.0325327											1143	0.22044
1145.1	-2.1392	1.9196	1.0906	-1.7804	4.764	3.9455	-1.7931	2.3144		1145.1	0.06545	0.02326	0.000366958	-0.03754	-0.07449	0.03838	0.03759	0.03877											1145.1	0.047008	0.0257517	-0.0132711	-0.0399437	-0.0732366	0.0341761	0.0349158	0.0460227											1145.1	0.214508
1147.2	-2.1392	1.9275	1.1016	-1.7293	4.7914	3.9003	-1.8096	2.3077		1147.2	0.06535	0.03116	0.01163	0.01336	-0.04712	-0.00698	0.02091	0.03216											1147.2	0.046908	0.0336517	-0.00200811	0.0109563	-0.0458666	-0.0111839	0.0182358	0.0394127											1147.2	0.214051
1149.3	-2.1416	1.9275	1.0906	-1.7452	4.8325	3.8861	-1.8414	2.2795		1149.3	0.06285	0.03117	0.00088999	-0.00275	-0.00606	-0.02135	-0.01107	0.00405											1149.3	0.044408	0.0336617	-0.0127481	-0.00515374	-0.0048066	-0.0255539	-0.0137442	0.0113027											1149.3	0.202643
1151.4	-2.125	1.9235	1.1064	-1.7407	4.8338	3.9068	-1.8084	2.2568		1151.4	0.07935	0.02718	0.01695	0.00155	-0.00479	-0.000817157	0.02175	-0.01856											1151.4	0.060908	0.0296717	0.00331189	-0.000853744	-0.0035366	-0.00502108	0.0190758	-0.0113073											1151.4	0.277936
1153.5	-2.112	1.938	1.1369	-1.735	4.8063	3.9519	-1.8389	2.2822		1153.5	0.09224	0.04169	0.04771	0.00704	-0.03232	0.04412	-0.00893	0.00693											1153.5	0.073798	0.0441817	0.0340719	0.00463626	-0.0310666	0.0399161	-0.0116042	0.0141827											1153.5	0.336756
1155.6	-2.1203	1.9525	1.1052	-1.7248	4.8126	3.9184	-1.8491	2.2581		1155.6	0.08384	0.05619	0.01627	0.01704	-0.02606	0.01045	-0.01931	-0.01708											1155.6	0.065398	0.0586817	0.00263189	0.0146363	-0.0248066	0.00624608	-0.0219842	-0.00982729											1155.6	0.298425
1157.7	-2.1049	1.9919	1.0906	-1.7486	4.825	3.8964	-1.83	2.2595		1157.7	0.09914	0.0956	0.00194	-0.00697	-0.01369	-0.01172	-0.000394696	-0.01559											1157.7	0.080698	0.0980917	-0.0116981	-0.00937374	-0.0124366	-0.0159239	-0.00306892	-0.00833729											1157.7	0.368242
1159.8	-2.1451	1.9564	1.0845	-1.7418	4.8138	3.8797	-1.8541	2.2809		1159.8	0.05884	0.06011	-0.0039	-0.000371238	-0.02493	-0.02858	-0.02468	0.0059											1159.8	0.040398	0.0626017	-0.0175381	-0.00277498	-0.0236766	-0.0327839	-0.0273542	0.0131527											1159.8	0.184345
1161.9	-2.1404	1.9025	1.0601	-1.7282	4.8263	3.8784	-1.7995	2.3037		1161.9	0.06344	0.00622	-0.02804	0.01302	-0.01246	-0.03005	0.02974	0.02879											1161.9	0.044998	0.00871173	-0.0416781	0.0106163	-0.0112066	-0.0342539	0.0270658	0.0360427											1161.9	0.205336
1164	-2.1451	1.8999	1.0821	-1.7452	4.8387	3.8319	-1.8173	2.2849		1164	0.05864	0.00363	-0.00578	-0.00418	-9.25424e-05	-0.07671	0.01176	0.01008											1164	0.040198	0.00612173	-0.0194181	-0.00658374	0.00116086	-0.0809139	0.00908577	0.0173327											1164	0.183432
1166.1	-2.1298	1.8999	1.0711	-1.7248	4.8362	3.7984	-1.8402	2.2929		1166.1	0.07384	0.00363	-0.01652	0.01601	-0.00263	-0.11038	-0.01132	0.01817											1166.1	0.055398	0.00612173	-0.0301581	0.0136063	-0.0013766	-0.114584	-0.0139942	0.0254227											1166.1	0.252793
1168.2	-2.1262	1.8973	1.0906	-1.7293	4.85	3.8087	-1.8274	2.2862		1168.2	0.07734	0.00104	0.00324	0.01131	0.01114	-0.10025	0.0013	0.01156											1168.2	0.058898	0.00353173	-0.0103981	0.00890626	0.0123934	-0.104454	-0.00137423	0.0188127											1168.2	0.268764
1170.3	-2.1747	1.9433	1.0882	-1.7509	4.8088	3.8887	-1.8338	2.2621		1170.3	0.02873	0.04705	0.00111	-0.0105	-0.03009	-0.02041	-0.00528	-0.01246											1170.3	0.010288	0.0495417	-0.0125281	-0.0129037	-0.0288366	-0.0246139	-0.00795423	-0.00520729											1170.3	0.0469464
1172.4	-2.1428	1.9472	1.0857	-1.7861	4.82	3.9274	-1.8122	2.2554		1172.4	0.06053	0.05096	-0.00113	-0.0459	-0.01893	0.01812	0.01614	-0.01907											1172.4	0.042088	0.0534517	-0.0147681	-0.0483037	-0.0176766	0.0139161	0.0134658	-0.0118173											1172.4	0.192057
1174.5	-2.1451	1.9564	1.0796	-1.7713	4.82	3.9532	-1.8096	2.2769		1174.5	0.05813	0.06016	-0.00697	-0.03131	-0.01896	0.04376	0.01856	0.00252											1174.5	0.039688	0.0626517	-0.0206081	-0.0337137	-0.0177066	0.0395561	0.0158858	0.00977271											1174.5	0.181105
1176.6	-2.138	1.9512	1.0748	-1.7588	4.8063	3.9687	-1.8211	2.2554		1176.6	0.06513	0.05497	-0.01151	-0.01901	-0.03269	0.05909	0.00688	-0.01889											1176.6	0.046688	0.0574617	-0.0251481	-0.0214137	-0.0314366	0.0548861	0.00420577	-0.0116373											1176.6	0.213047
1178.7	-2.1617	1.9157	1.0248	-1.7702	4.8225	3.9648	-1.7918	2.2715		1178.7	0.04133	0.01948	-0.06125	-0.03062	-0.01653	0.05502	0.036	-0.0027											1178.7	0.022888	0.0219717	-0.0748881	-0.0330237	-0.0152766	0.0508161	0.0333258	0.00455271											1178.7	0.104443
1180.8	-2.1688	1.8973	1.0345	-1.7759	4.8076	3.9803	-1.7982	2.3037		1180.8	0.03413	0.00109	-0.05129	-0.03652	-0.03146	0.07036	0.02942	0.02959											1180.8	0.015688	0.00358173	-0.0649281	-0.0389237	-0.0302066	0.0661561	0.0267458	0.0368427											1180.8	0.0715877
1182.9	-2.1629	1.9038	1.0553	-1.7395	4.8101	3.9377	-1.8325	2.3224		1182.9	0.03993	0.00759	-0.03023	-0.00032567	-0.029	0.02759	-0.00506	0.04838											1182.9	0.021488	0.0100817	-0.0438681	-0.00272941	-0.0277466	0.0233861	-0.00773423	0.0556327											1182.9	0.0980544
1185	-2.1309	1.9025	1.0674	-1.7475	4.8313	3.939	-1.7995	2.2755		1185	0.07183	0.0063	-0.01786	-0.00853	-0.00783	0.02872	0.02775	0.00157											1185	0.053388	0.00879173	-0.0314981	-0.0109337	-0.0065766	0.0245161	0.0250758	0.00882271											1185	0.243621
1187.1	-2.1073	1.8973	1.0772	-1.7724	4.8338	3.939	-1.7817	2.2983		1187.1	0.09532	0.00111	-0.0078	-0.03364	-0.00536	0.02856	0.04537	0.02446											1187.1	0.076878	0.00360173	-0.0214381	-0.0360437	-0.0041066	0.0243561	0.0426958	0.0317127											1187.1	0.350811
1189.2	-2.1593	1.8946	1.0869	-1.7872	4.8587	3.939	-1.8236	2.2769		1189.2	0.04322	-0.00158	0.00216	-0.04864	0.0195	0.02839	0.00329	0.00315											1189.2	0.024778	0.000911733	-0.0114781	-0.0510437	0.0207534	0.0241861	0.000615772	0.0104027											1189.2	0.113067
1191.3	-2.1558	1.9196	1.0614	-1.7804	4.8038	3.9364	-1.816	2.2662		1191.3	0.04662	0.02342	-0.02308	-0.04205	-0.03543	0.02563	0.01071	-0.00746											1191.3	0.028178	0.0259117	-0.0367181	-0.0444537	-0.0341766	0.0214261	0.00803577	-0.00020729											1191.3	0.128582
1193.4	-2.1357	1.9577	1.104	-1.7543	4.835	3.9597	-1.8452	2.242		1193.4	0.06662	0.06153	0.01978	-0.01615	-0.00426	0.04876	-0.01867	-0.03157											1193.4	0.048178	0.0640217	0.00614189	-0.0185537	-0.0030066	0.0445561	-0.0213442	-0.0243173											1193.4	0.219847
1195.5	-2.1487	1.9341	1.1028	-1.752	4.8313	3.9364	-1.8529	2.2287		1195.5	0.05352	0.03794	0.01884	-0.01406	-0.008	0.02529	-0.02655	-0.04478											1195.5	0.035078	0.0404317	0.00520189	-0.0164637	-0.0067466	0.0210861	-0.0292242	-0.0375273											1195.5	0.160068
1197.6	-2.1522	1.9328	1.0796	-1.6998	4.8026	3.8758	-1.8478	2.2568		1197.6	0.04992	0.03665	-0.0041	0.03794	-0.03673	-0.03547	-0.02163	-0.01659											1197.6	0.031478	0.0391417	-0.0177381	0.0355363	-0.0354766	-0.0396739	-0.0243042	-0.00933729											1197.6	0.143641
1199.7	-2.138	1.938	1.0601	-1.6793	4.8238	3.8655	-1.8427	2.2648		1199.7	0.06402	0.04185	-0.02333	0.05823	-0.01556	-0.04594	-0.01671	-0.0085											1199.7	0.045578	0.0443417	-0.0369681	0.0558263	-0.0143066	-0.0501439	-0.0193842	-0.00124729											1199.7	0.207982
1201.8	-2.1605	1.9038	1.0467	-1.6748	4.8275	3.828	-1.8211	2.2702		1201.8	0.04142	0.00766	-0.03647	0.06253	-0.0119	-0.0836	0.00471	-0.00301											1201.8	0.022978	0.0101517	-0.0501081	0.0601263	-0.0106466	-0.0878039	0.00203577	0.00424271											1201.8	0.104854
1203.9	-2.1475	1.913	1.0553	-1.7202	4.8026	3.8422	-1.8351	2.2407		1203.9	0.05431	0.01687	-0.02761	0.01692	-0.03683	-0.06957	-0.00947	-0.03242											1203.9	0.035868	0.0193617	-0.0412481	0.0145163	-0.0355766	-0.0737739	-0.0121442	-0.0251673											1203.9	0.163673
1206	-2.1215	1.9209	1.0821	-1.7793	4.8051	3.8435	-1.8325	2.2447		1206	0.08021	0.02478	-0.000549083	-0.04238	-0.03437	-0.06844	-0.00705	-0.02833											1206	0.061768	0.0272717	-0.0141872	-0.0447837	-0.0331166	-0.0726439	-0.00972423	-0.0210773											1206	0.281861
1208.1	-2.1404	1.9446	1.0504	-1.769	4.8176	3.8706	-1.7956	2.2514		1208.1	0.06121	0.04848	-0.03199	-0.03229	-0.0219	-0.0415	0.02967	-0.02154											1208.1	0.042768	0.0509717	-0.0456281	-0.0346937	-0.0206466	-0.0457039	0.0269958	-0.0142873											1208.1	0.19516
1210.2	-2.1546	1.9446	1.0735	-1.8042	4.8063	3.9248	-1.8007	2.2715		1210.2	0.04691	0.04849	-0.00863	-0.06769	-0.03323	0.01253	0.02438	-0.00135											1210.2	0.028468	0.0509817	-0.0222681	-0.0700937	-0.0319766	0.00832608	0.0217058	0.00590271											1210.2	0.129906
1212.3	-2.1298	1.9446	1.0845	-1.7804	4.8063	3.9326	-1.7753	2.2956		1212.3	0.07161	0.0485	0.00264	-0.04409	-0.03327	0.02016	0.0496	0.02284											1212.3	0.053168	0.0509917	-0.0109981	-0.0464937	-0.0320166	0.0159561	0.0469258	0.0300927											1212.3	0.242617
1214.4	-2.1451	1.913	1.0979	-1.7463	4.8238	3.9338	-1.8122	2.3184		1214.4	0.05621	0.01691	0.0163	-0.0102	-0.0158	0.0212	0.01252	0.04573											1214.4	0.037768	0.0194017	0.00266189	-0.0126037	-0.0145466	0.0169961	0.00984577	0.0529827											1214.4	0.172344
1216.5	-2.1428	1.9091	1.0601	-1.7509	4.8163	3.89	-1.8134	2.3224		1216.5	0.05841	0.01301	-0.02124	-0.015	-0.02333	-0.02277	0.01114	0.04982											1216.5	0.039968	0.0155017	-0.0348781	-0.0174037	-0.0220766	-0.0269739	0.00846577	0.0570727											1216.5	0.182383
1218.6	-2.1735	1.9117	1.0711	-1.7123	4.83	3.9016	-1.7995	2.3184		1218.6	0.02761	0.01562	-0.00998	0.02339	-0.00967	-0.01133	0.02486	0.04591											1218.6	0.00916801	0.0181117	-0.0236181	0.0209863	-0.0084166	-0.0155339	0.0221858	0.0531627											1218.6	0.0418356
1220.7	-2.1605	1.8802	1.0614	-1.7327	4.8288	3.9171	-1.802	2.305		1220.7	0.0405	-0.01587	-0.01942	0.00279	-0.0109	0.004	0.02218	0.0326											1220.7	0.022058	-0.0133783	-0.0330581	0.000386256	-0.0096466	-0.000203925	0.0195058	0.0398527											1220.7	0.100655
1222.8	-2.1392	1.888	1.0467	-1.7622	4.8026	3.9068	-1.8325	2.313		1222.8	0.0617	-0.00806	-0.03386	-0.02692	-0.03714	-0.00647	-0.0085	0.04069											1222.8	0.043258	-0.00556827	-0.0474981	-0.0293237	-0.0358866	-0.0106739	-0.0111742	0.0479427											1222.8	0.197396
1224.9	-2.1511	1.9249	1.026	-1.769	4.7901	3.9558	-1.8045	2.3412		1224.9	0.0497	0.02884	-0.0543	-0.03392	-0.04967	0.04237	0.01932	0.06898											1224.9	0.031258	0.0313317	-0.0679381	-0.0363237	-0.0484166	0.0381661	0.0166458	0.0762327											1224.9	0.142637
1227	-2.125	1.9341	1.0455	-1.8213	4.7951	3.9519	-1.7918	2.3037		1227	0.0757	0.03805	-0.03453	-0.08643	-0.0447	0.0383	0.03184	0.03157											1227	0.057258	0.0405417	-0.0481681	-0.0888337	-0.0434466	0.0340961	0.0291658	0.0388227											1227	0.261281
1229.1	-2.1546	1.9393	1.0674	-1.7759	4.8113	3.9648	-1.8185	2.2782		1229.1	0.046	0.04326	-0.01237	-0.04123	-0.02854	0.05103	0.00496	0.00616											1229.1	0.027558	0.0457517	-0.0260081	-0.0436337	-0.0272866	0.0468261	0.00228577	0.0134127											1229.1	0.125753
1231.2	-2.1771	1.9341	1.0443	-1.7475	4.8113	3.9622	-1.8134	2.2889		1231.2	0.0234	0.03807	-0.03521	-0.01304	-0.02857	0.04827	0.00988	0.01695											1231.2	0.00495801	0.0405617	-0.0488481	-0.0154437	-0.0273166	0.0440661	0.00720577	0.0242027											1231.2	0.0226245
1233.3	-2.157	1.9406	1.0638	-1.7293	4.8238	3.9661	-1.8287	2.3077		1233.3	0.0434	0.04457	-0.01545	0.00496	-0.0161	0.052	-0.0056	0.03584											1233.3	0.024958	0.0470617	-0.0290881	0.00255626	-0.0148466	0.0477961	-0.00827423	0.0430927											1233.3	0.113889
1235.4	-2.1546	1.9564	1.0723	-1.6805	4.8038	3.8951	-1.8096	2.3278		1235.4	0.0457	0.06038	-0.00669	0.05355	-0.03614	-0.01916	0.01331	0.05603											1235.4	0.027258	0.0628717	-0.0203281	0.0511463	-0.0348866	-0.0233639	0.0106358	0.0632827											1235.4	0.124384
1237.5	-2.1605	1.9143	1.0687	-1.6805	4.8138	3.8655	-1.7995	2.3425		1237.5	0.03969	0.01829	-0.01003	0.05335	-0.02617	-0.04893	0.02323	0.07082											1237.5	0.021248	0.0207817	-0.0236681	0.0509463	-0.0249166	-0.0531339	0.0205558	0.0780727											1237.5	0.0969592
1239.6	-2.1499	1.9472	1.0431	-1.7066	4.8001	3.8242	-1.7995	2.3237		1239.6	0.05019	0.0512	-0.03536	0.02704	-0.0399	-0.0904	0.02305	0.05211											1239.6	0.031748	0.0536917	-0.0489981	0.0246363	-0.0386466	-0.0946039	0.0203758	0.0593627											1239.6	0.144873
1241.7	-2.1522	1.9183	1.0394	-1.7077	4.8126	3.8422	-1.7689	2.2728		1241.7	0.04779	0.0223	-0.0388	0.02574	-0.02744	-0.07256	0.05347	0.0013											1241.7	0.029348	0.0247917	-0.0524381	0.0233363	-0.0261866	-0.0767639	0.0507958	0.00855271											1241.7	0.133921
1243.8	-2.1617	1.9235	1.048	-1.7452	4.7964	3.8551	-1.8147	2.2715		1243.8	0.03819	0.02751	-0.02994	-0.01197	-0.04367	-0.05983	0.00749	8.48463e-05											1243.8	0.019748	0.0300017	-0.0435781	-0.0143737	-0.0424166	-0.0640339	0.00481577	0.00733756											1243.8	0.0901144
1245.9	-2.1487	1.9433	1.0674	-1.7872	4.82	3.8629	-1.7817	2.2675		1245.9	0.05109	0.04732	-0.01028	-0.05417	-0.02011	-0.05219	0.04031	-0.00383											1245.9	0.032648	0.0498117	-0.0239181	-0.0565737	-0.0188566	-0.0563939	0.0376358	0.00342271											1245.9	0.14898
1248	-2.17	1.9761	1.0504	-1.7361	4.84	3.9042	-1.7664	2.2447		1248	0.02969	0.08013	-0.02702	-0.00328	-0.000139438	-0.01106	0.05543	-0.02654											1248	0.011248	0.0826217	-0.0406581	-0.00568374	0.00111397	-0.0152639	0.0527558	-0.0192873											1248	0.0513271
1250.1	-2.1806	1.9709	1.0492	-1.7191	4.83	3.9068	-1.7931	2.2287		1250.1	0.01899	0.07493	-0.02796	0.01352	-0.01017	-0.00863	0.02855	-0.04245											1250.1	0.000548008	0.0774217	-0.0415981	0.0111163	-0.0089166	-0.0128339	0.0258758	-0.0351973											1250.1	0.00250068
1252.2	-2.1735	1.9498	1.0882	-1.7191	4.83	3.9287	-1.7906	2.2487		1252.2	0.02599	0.05384	0.0113	0.01331	-0.01021	0.01311	0.03087	-0.02236											1252.2	0.00754801	0.0563317	-0.00233811	0.0109063	-0.0089566	0.00890608	0.0281958	-0.0151073											1252.2	0.0344432
1254.3	-2.1913	1.9393	1.0455	-1.693	4.8425	3.9222	-1.7982	2.2648		1254.3	0.00808	0.04335	-0.03113	0.03921	0.00226	0.00644	0.02309	-0.00617											1254.3	-0.010362	0.0458417	-0.0447681	0.0368063	0.0035134	0.00223608	0.0204158	0.00108271											1254.3	-0.047284
1256.4	-2.1499	1.9288	1.0577	-1.7202	4.8088	3.8938	-1.7791	2.297		1256.4	0.04938	0.03286	-0.01867	0.0118	-0.03147	-0.02213	0.04201	0.02612											1256.4	0.030938	0.0353517	-0.0323081	0.00939626	-0.0302166	-0.0263339	0.0393358	0.0333727											1256.4	0.141177
1258.5	-2.1582	1.9314	1.0857	-1.7157	4.7914	3.9119	-1.774	2.317		1258.5	0.04098	0.03546	0.00959	0.0161	-0.04891	-0.00419	0.04693	0.04621											1258.5	0.022538	0.0379517	-0.00404811	0.0136963	-0.0476566	-0.00839392	0.0442558	0.0534627											1258.5	0.102846
1260.6	-2.1854	1.913	1.0553	-1.7656	4.8176	3.9326	-1.7855	2.309		1260.6	0.01368	0.01707	-0.02055	-0.03401	-0.02274	0.01634	0.03524	0.0383											1260.6	-0.00476199	0.0195617	-0.0341881	-0.0364137	-0.0214866	0.0121361	0.0325658	0.0455527											1260.6	-0.02173
1262.7	-2.183	1.9209	1.0553	-1.7759	4.8263	3.9648	-1.7588	2.3077		1262.7	0.01598	0.02498	-0.02029	-0.04451	-0.01408	0.04838	0.06176	0.03709											1262.7	-0.00246199	0.0274717	-0.0339281	-0.0469137	-0.0128266	0.0441761	0.0590858	0.0443427											1262.7	-0.0112346
1264.8	-2.157	1.9183	1.0821	-1.7974	4.8387	3.9906	-1.802	2.3224		1264.8	0.04188	0.02239	0.00677	-0.06622	-0.00171	0.07401	0.01838	0.05188											1264.8	0.023438	0.0248817	-0.00686811	-0.0686237	-0.000456595	0.0698061	0.0157058	0.0591327											1264.8	0.106953
1266.9	-2.1724	1.9183	1.0504	-1.7713	4.8063	3.988	-1.7944	2.2367		1266.9	0.02638	0.02239	-0.02467	-0.04032	-0.03414	0.07124	0.0258	-0.03373											1266.9	0.00793801	0.0248817	-0.0383081	-0.0427237	-0.0328866	0.0670361	0.0231258	-0.0264773											1266.9	0.0362228
1269	-2.1842	1.9406	1.0577	-1.7407	4.8686	4.0022	-1.7995	2.234		1269	0.01448	0.0447	-0.0171	-0.00993	0.02812	0.08528	0.02052	-0.03634											1269	-0.00396199	0.0471917	-0.0307381	-0.0123337	0.0293734	0.0810761	0.0178458	-0.0290873											1269	-0.0180794
1271.1	-2.1605	1.938	1.0699	-1.7032	4.8724	3.9958	-1.7842	2.2648		1271.1	0.03807	0.04211	-0.00464	0.02737	0.03189	0.07871	0.03564	-0.00545											1271.1	0.019628	0.0446017	-0.0182781	0.0249663	0.0331434	0.0745061	0.0329658	0.00180271											1271.1	0.0895668
1273.2	-2.1558	1.9117	1.0833	-1.7089	4.8686	3.9093	-1.8007	2.2635		1273.2	0.04267	0.01582	0.00902	0.02146	0.02806	-0.00795	0.01896	-0.00666											1273.2	0.024228	0.0183117	-0.00461811	0.0190563	0.0293134	-0.0121539	0.0162858	0.00059271											1273.2	0.110558
1275.3	-2.1534	1.9078	1.0735	-1.7168	4.8387	3.8822	-1.7867	2.2313		1275.3	0.04497	0.01192	-0.000519062	0.01336	-0.00188	-0.03522	0.03278	-0.03877											1275.3	0.026528	0.0144117	-0.0141572	0.0109563	-0.000626595	-0.0394239	0.0301058	-0.0315173											1275.3	0.121053
1277.4	-2.1558	1.9235	1.0735	-1.7066	4.8275	3.8706	-1.8033	2.2903		1277.4	0.04247	0.02763	-0.000257546	0.02335	-0.01311	-0.04699	0.016	0.02032											1277.4	0.024028	0.0301217	-0.0138957	0.0209463	-0.0118566	-0.0511939	0.0133258	0.0275727											1277.4	0.109645
1279.5	-2.1617	1.9249	1.076	-1.7213	4.8549	3.8526	-1.7944	2.2836		1279.5	0.03647	0.02904	0.0025	0.00845	0.01426	-0.06515	0.02472	0.01371											1279.5	0.018028	0.0315317	-0.0111381	0.00604626	0.0155134	-0.0693539	0.0220458	0.0209627											1279.5	0.0822657
1281.6	-2.1688	1.9065	1.0809	-1.7282	4.83	3.8629	-1.8058	2.2782		1281.6	0.02927	0.01065	0.00767	0.00134	-0.01068	-0.05502	0.01314	0.0084											1281.6	0.010828	0.0131417	-0.00596811	-0.00106374	-0.0094266	-0.0592239	0.0104658	0.0156527											1281.6	0.0494105
1283.7	-2.1274	1.9406	1.0821	-1.7089	4.8437	3.8913	-1.8071	2.2407		1283.7	0.07057	0.04476	0.00913	0.02044	0.00299	-0.02679	0.01166	-0.02901											1283.7	0.052128	0.0472517	-0.00450811	0.0180363	0.0042434	-0.0309939	0.00898577	-0.0217573											1283.7	0.237871
1285.8	-2.1144	1.9288	1.0455	-1.735	4.8524	3.8797	-1.7804	2.2501		1285.8	0.08347	0.03296	-0.02721	-0.00587	0.01165	-0.03855	0.03817	-0.01952											1285.8	0.065028	0.0354517	-0.0408481	-0.00827374	0.0129034	-0.0427539	0.0354958	-0.0122673											1285.8	0.296737
1287.9	-2.1357	1.9104	1.0528	-1.727	4.8537	3.9132	-1.7715	2.2086		1287.9	0.06206	0.01457	-0.01965	0.00193	0.01292	-0.00522	0.04689	-0.06093											1287.9	0.043618	0.0170617	-0.0332881	-0.000473744	0.0141734	-0.00942392	0.0442158	-0.0536773											1287.9	0.199038
1290	-2.1629	1.9275	1.0455	-1.7225	4.8537	3.9158	-1.7804	2.2126		1290	0.03476	0.03168	-0.02669	0.00622	0.01289	-0.00278	0.03781	-0.05684											1290	0.016318	0.0341717	-0.0403281	0.00381626	0.0141434	-0.00698392	0.0351358	-0.0495873											1290	0.0744626
1292.1	-2.1487	1.9025	1.0735	-1.7111	4.8325	3.8913	-1.7893	2.2206		1292.1	0.04886	0.00669	0.00157	0.01742	-0.00835	-0.02745	0.02873	-0.04875											1292.1	0.030418	0.00918173	-0.0120681	0.0150163	-0.0070966	-0.0316539	0.0260558	-0.0414973											1292.1	0.138804
1294.2	-2.1558	1.9065	1.0748	-1.7225	4.8163	3.8745	-1.8071	2.2179		1294.2	0.04166	0.01069	0.00313	0.00581	-0.02458	-0.04442	0.01075	-0.05136											1294.2	0.023218	0.0131817	-0.0105081	0.00340626	-0.0233266	-0.0486239	0.00807577	-0.0441073											1294.2	0.105949
1296.3	-2.1286	1.8933	1.0638	-1.7304	4.8151	3.868	-1.8224	2.2876		1296.3	0.06876	-0.0025	-0.0076	-0.00229	-0.02581	-0.05108	-0.00473	0.01843											1296.3	0.050318	-8.26659e-06	-0.0212381	-0.00469374	-0.0245566	-0.0552839	-0.00740423	0.0256827											1296.3	0.229612
1298.4	-2.1451	1.8933	1.0662	-1.7475	4.8088	3.8564	-1.8541	2.3063		1298.4	0.05216	-0.00249	-0.00494	-0.0196	-0.03215	-0.06285	-0.03661	0.03722											1298.4	0.033718	1.73341e-06	-0.0185781	-0.0220037	-0.0308966	-0.0670539	-0.0392842	0.0444727											1298.4	0.153863
1300.5	-2.1392	1.9104	1.065	-1.7713	4.8238	3.9132	-1.8427	2.3117		1300.5	0.05796	0.01462	-0.00588	-0.0436	-0.01718	-0.00621	-0.02539	0.04271											1300.5	0.039518	0.0171117	-0.0195181	-0.0460037	-0.0159266	-0.0104139	-0.0280642	0.0499627											1300.5	0.180329
1302.6	-2.1238	1.9051	1.0699	-1.7588	4.8375	3.9493	-1.8236	2.3104		1302.6	0.07326	0.00932	-0.000719356	-0.03131	-0.00351	0.02972	-0.00647	0.0415											1302.6	0.054818	0.0118117	-0.0143575	-0.0337137	-0.0022566	0.0255161	-0.00914423	0.0487527											1302.6	0.250146
1304.7	-2.1321	1.9078	1.0614	-1.7611	4.84	4.0087	-1.8287	2.2849		1304.7	0.06485	0.01203	-0.00896	-0.03381	-0.00105	0.08895	-0.01175	0.01609											1304.7	0.046408	0.0145217	-0.0225981	-0.0362137	0.000203405	0.0847461	-0.0144242	0.0233427											1304.7	0.21177
1306.8	-2.1463	1.9117	1.0553	-1.7634	4.8238	4.0216	-1.8045	2.2662		1306.8	0.05055	0.01594	-0.0148	-0.03632	-0.01728	0.10169	0.01227	-0.00252											1306.8	0.032108	0.0184317	-0.0284381	-0.0387237	-0.0160266	0.0974861	0.00959577	0.00473271											1306.8	0.146516
1308.9	-2.1203	1.9525	1.0382	-1.7554	4.8188	4.0216	-1.8122	2.2541		1308.9	0.07645	0.05675	-0.03163	-0.02852	-0.02232	0.10152	0.00439	-0.01453											1308.9	0.058008	0.0592417	-0.0452681	-0.0309237	-0.0210666	0.0973161	0.00171577	-0.00727729											1308.9	0.264703
1311	-2.1475	1.9498	1.0516	-1.7248	4.8375	3.9713	-1.8134	2.2554		1311	0.04915	0.05405	-0.01797	0.00187	-0.00365	0.05105	0.003	-0.01314											1311	0.030708	0.0565417	-0.0316081	-0.000533744	-0.0023966	0.0468461	0.000325772	-0.00588729											1311	0.140127
1313.1	-2.1688	1.9551	1.0699	-1.7123	4.8574	3.9377	-1.863	2.301		1313.1	0.02775	0.05936	0.000588223	0.01417	0.01622	0.01729	-0.04678	0.03255											1313.1	0.00930801	0.0618517	-0.0130499	0.0117663	0.0174734	0.0130861	-0.0494542	0.0398027											1313.1	0.0424744
1315.2	-2.1688	1.9367	1.0809	-1.6975	4.8574	3.8926	-1.8402	2.2769		1315.2	0.02765	0.04097	0.01185	0.02876	0.01618	-0.02798	-0.02416	0.00854											1315.2	0.00920801	0.0434617	-0.00178811	0.0263563	0.0174334	-0.0321839	-0.0268342	0.0157927											1315.2	0.0420181
1317.3	-2.1475	1.942	1.0796	-1.6839	4.84	3.8448	-1.8173	2.2822		1317.3	0.04885	0.04628	0.01081	0.04216	-0.00125	-0.07594	-0.00144	0.01392											1317.3	0.030408	0.0487717	-0.00282811	0.0397563	3.40474e-06	-0.0801439	-0.00411423	0.0211727											1317.3	0.138758
1319.4	-2.1499	1.9433	1.0735	-1.6793	4.8437	3.8539	-1.8198	2.297		1319.4	0.04635	0.04758	0.00497	0.04655	0.00242	-0.06701	-0.00412	0.02881											1319.4	0.027908	0.0500717	-0.00866811	0.0441463	0.0036734	-0.0712139	-0.00679423	0.0360627											1319.4	0.12735
1321.5	-2.1333	1.9235	1.0272	-1.6737	4.835	3.8693	-1.8287	2.2889		1321.5	0.06284	0.02779	-0.04107	0.05195	-0.00632	-0.05178	-0.0132	0.0208											1321.5	0.044398	0.0302817	-0.0547081	0.0495463	-0.0050666	-0.0559839	-0.0158742	0.0280527											1321.5	0.202598
1323.6	-2.1416	1.9091	1.048	-1.6918	4.8387	3.9119	-1.8325	2.2688		1323.6	0.05444	0.0134	-0.02	0.03364	-0.00265	-0.00934	-0.01718	0.00079391											1323.6	0.035998	0.0158917	-0.0336381	0.0312363	-0.0013966	-0.0135439	-0.0198542	0.00804662											1323.6	0.164267
1325.7	-2.1298	1.9485	1.0114	-1.6532	4.8325	3.9184	-1.8058	2.2554		1325.7	0.06614	0.05281	-0.05634	0.07204	-0.00889	-0.00301	0.00934	-0.01252											1325.7	0.047698	0.0553017	-0.0699781	0.0696363	-0.0076366	-0.00721392	0.00666577	-0.00526729											1325.7	0.217656
1327.8	-2.144	1.9328	1.026	-1.6657	4.83	3.9222	-1.8109	2.2313		1327.8	0.05184	0.03711	-0.04148	0.05933	-0.01142	0.000625555	0.00406	-0.03653											1327.8	0.033398	0.0396017	-0.0551181	0.0569263	-0.0101666	-0.00357837	0.00138577	-0.0292773											1327.8	0.152402
1329.9	-2.1499	1.9288	1.0248	-1.6578	4.8225	3.9235	-1.8211	2.2273		1329.9	0.04584	0.03312	-0.04242	0.06703	-0.01895	0.00176	-0.00632	-0.04044											1329.9	0.027398	0.0356117	-0.0560581	0.0646263	-0.0176966	-0.00244392	-0.00899423	-0.0331873											1329.9	0.125023
1332	-2.1321	1.9314	1.0224	-1.651	4.8425	3.8758	-1.8122	2.234		1332	0.06354	0.03573	-0.04456	0.07362	0.00101	-0.04611	0.0024	-0.03365											1332	0.045098	0.0382217	-0.0581981	0.0712163	0.0022634	-0.0503139	-0.000274228	-0.0263973											1332	0.205792
1334.1	-2.1357	1.938	1.0333	-1.6714	4.8686	3.8784	-1.8096	2.2554		1334.1	0.05984	0.04234	-0.0334	0.05302	0.02708	-0.04367	0.00482	-0.01216											1334.1	0.041398	0.0448317	-0.0470381	0.0506163	0.0283334	-0.0478739	0.00214577	-0.00490729											1334.1	0.188908
1336.2	-2.1309	1.9275	1.0492	-1.6964	4.8549	3.8732	-1.8236	2.2782		1336.2	0.06454	0.03184	-0.01724	0.02781	0.01335	-0.04904	-0.00937	0.01073											1336.2	0.046098	0.0343317	-0.0308781	0.0254063	0.0146034	-0.0532439	-0.0120442	0.0179827											1336.2	0.210355
1338.3	-2.1546	1.9301	1.0394	-1.7009	4.8512	3.8822	-1.8134	2.3117		1338.3	0.04073	0.03445	-0.02677	0.02311	0.00961	-0.04021	0.000654023	0.04432											1338.3	0.022288	0.0369417	-0.0404081	0.0207063	0.0108634	-0.0444139	-0.0020202	0.0515727											1338.3	0.101705
1340.4	-2.1546	1.9157	1.0528	-1.702	4.8537	3.939	-1.8529	2.2983		1340.4	0.04063	0.02006	-0.01311	0.0218	0.01208	0.01643	-0.03903	0.03101											1340.4	0.022188	0.0225517	-0.0267481	0.0193963	0.0133334	0.0122261	-0.0417042	0.0382627											1340.4	0.101249
1342.5	-2.1759	1.9104	1.0638	-1.7055	4.835	4.0035	-1.8287	2.2769		1342.5	0.01923	0.01477	-0.00185	0.0181	-0.00665	0.08076	-0.01501	0.0097											1342.5	0.000788008	0.0172617	-0.0154881	0.0156963	-0.0053966	0.0765561	-0.0176842	0.0169527											1342.5	0.00359585
1344.6	-2.1629	1.8723	1.0882	-1.7123	4.8624	4.0061	-1.8224	2.2581		1344.6	0.03213	-0.02333	0.02281	0.01109	0.02071	0.0832	-0.00889	-0.00901											1344.6	0.013688	-0.0208383	0.00917189	0.00868626	0.0219634	0.0789961	-0.0115642	-0.00175729											1344.6	0.0624613
1346.7	-2.1511	1.8867	1.0748	-1.6952	4.8524	4.0332	-1.8414	2.2461		1346.7	0.04383	-0.00892	0.00967	0.02799	0.01068	0.11013	-0.02807	-0.02092											1346.7	0.025388	-0.00642827	-0.00396811	0.0255863	0.0119334	0.105926	-0.0307442	-0.0136673											1346.7	0.115851
1348.8	-2.1653	1.8933	1.0638	-1.6986	4.8562	4.0242	-1.7867	2.2447		1348.8	0.02953	-0.00231	-0.00107	0.02438	0.01444	0.10096	0.02645	-0.02223											1348.8	0.011088	0.000181733	-0.0147081	0.0219763	0.0156934	0.0967561	0.0237758	-0.0149773											1348.8	0.050597
1350.9	-2.1688	1.8788	1.0723	-1.7123	4.8637	4.0061	-1.7969	2.2528		1350.9	0.02593	-0.0168	0.0077	0.01048	0.02191	0.0827	0.01607	-0.01404											1350.9	0.00748801	-0.0143083	-0.00593811	0.00807626	0.0231634	0.0784961	0.0133958	-0.00678729											1350.9	0.0341694
1353	-2.1724	1.9262	1.0394	-1.6827	4.8749	3.9713	-1.8007	2.2595		1353	0.02223	0.0306	-0.02494	0.03987	0.03308	0.04773	0.01209	-0.00725											1353	0.00378801	0.0330917	-0.0385781	0.0374663	0.0343334	0.0435261	0.00941577	2.70978e-06											1353	0.0172855
1355.1	-2.1511	1.9354	1.0504	-1.6975	4.8811	3.9416	-1.8096	2.305		1355.1	0.04342	0.03981	-0.01368	0.02487	0.03924	0.01787	0.00301	0.03834											1355.1	0.024978	0.0423017	-0.0273181	0.0224663	0.0404934	0.0136661	0.000335772	0.0455927											1355.1	0.11398
1357.2	-2.144	1.9538	1.0297	-1.6964	4.8824	3.9016	-1.8109	2.3117		1357.2	0.05042	0.05822	-0.03412	0.02576	0.04051	-0.0223	0.00153	0.04513											1357.2	0.031978	0.0607117	-0.0477581	0.0233563	0.0417634	-0.0265039	-0.00114423	0.0523827											1357.2	0.145923
1359.3	-2.1534	1.9617	1.0443	-1.7032	4.8487	3.9351	-1.8351	2.3023		1359.3	0.04092	0.06613	-0.01926	0.01876	0.00678	0.01103	-0.02285	0.03582											1359.3	0.022478	0.0686217	-0.0328981	0.0163563	0.0080334	0.00682608	-0.0255242	0.0430727											1359.3	0.102572
1361.4	-2.1664	1.9341	1.037	-1.7316	4.83	3.9829	-1.8351	2.2916		1361.4	0.02782	0.03853	-0.0263	-0.00985	-0.01196	0.05867	-0.02304	0.02521											1361.4	0.00937801	0.0410217	-0.0399381	-0.0122537	-0.0107066	0.0544661	-0.0257142	0.0324627											1361.4	0.0427939
1363.5	-2.1463	1.8933	1.0833	-1.7134	4.8425	3.9248	-1.8211	2.2501		1363.5	0.04782	-0.00226	0.02026	0.00815	0.000508579	0.000400866	-0.00922	-0.0162											1363.5	0.029378	0.000231733	0.00662189	0.00574626	0.00176198	-0.00380306	-0.0118942	-0.00894729											1363.5	0.134058
1365.6	-2.1487	1.8841	1.0784	-1.6998	4.8475	3.9171	-1.7906	2.2514		1365.6	0.04532	-0.01145	0.01563	0.02154	0.00547	-0.00747	0.0211	-0.01481											1365.6	0.026878	-0.00895827	0.00199189	0.0191363	0.0067234	-0.0116739	0.0184258	-0.00755729											1365.6	0.12265
1367.7	-2.1582	1.8788	1.0687	-1.6975	4.8475	3.9055	-1.774	2.23		1367.7	0.03572	-0.01674	0.00619	0.02364	0.00544	-0.01923	0.03752	-0.03612											1367.7	0.017278	-0.0142483	-0.00744811	0.0212363	0.0066934	-0.0234339	0.0348458	-0.0288673											1367.7	0.0788433
1369.8	-2.1345	1.9235	1.0589	-1.693	4.825	3.9016	-1.8185	2.2514		1369.8	0.05932	0.02796	-0.00335	0.02793	-0.01709	-0.0233	-0.00716	-0.01463											1369.8	0.040878	0.0304517	-0.0169881	0.0255263	-0.0158366	-0.0275039	-0.00983423	-0.00737729											1369.8	0.186535
1371.9	-2.1617	1.9393	1.0662	-1.6952	4.8362	3.8745	-1.7982	2.2568		1371.9	0.03201	0.04377	0.00421	0.02553	-0.00593	-0.05056	0.01296	-0.00914											1371.9	0.013568	0.0462617	-0.00942811	0.0231263	-0.0046766	-0.0547639	0.0102858	-0.00188729											1371.9	0.0619137
1374	-2.1617	1.9275	1.0687	-1.7077	4.8026	3.841	-1.7956	2.2407		1374	0.03191	0.03198	0.00697	0.01282	-0.03956	-0.08423	0.01538	-0.02515											1374	0.013468	0.0344717	-0.00666811	0.0104163	-0.0383066	-0.0884339	0.0127058	-0.0178973											1374	0.0614574
1376.1	-2.1593	1.938	1.0382	-1.7123	4.8275	3.8758	-1.7817	2.2514		1376.1	0.03421	0.04249	-0.02327	0.00802	-0.01469	-0.0496	0.0291	-0.01436											1376.1	0.015768	0.0449817	-0.0369081	0.00561626	-0.0134366	-0.0538039	0.0264258	-0.00710729											1376.1	0.0719528
1378.2	-2.1605	1.9196	1.0272	-1.7327	4.8288	3.908	-1.802	2.2822		1378.2	0.03291	0.02409	-0.034	-0.01259	-0.01343	-0.01756	0.00862	0.01653											1378.2	0.014468	0.0265817	-0.0476381	-0.0149937	-0.0121766	-0.0217639	0.00594577	0.0237827											1378.2	0.0660206
1380.3	-2.1309	1.917	1.0333	-1.7179	4.8126	3.9558	-1.8249	2.2769		1380.3	0.06241	0.0215	-0.02764	0.00201	-0.02966	0.03007	-0.01446	0.01132											1380.3	0.043968	0.0239917	-0.0412781	-0.000393744	-0.0284066	0.0258661	-0.0171342	0.0185727											1380.3	0.200635
1382.4	-2.1759	1.8696	1.0443	-1.7259	4.8475	3.9816	-1.7906	2.3023		1382.4	0.01731	-0.02589	-0.01638	-0.0062	0.00521	0.05571	0.01966	0.03681											1382.4	-0.00113199	-0.0233983	-0.0300181	-0.00860374	0.0064634	0.0515061	0.0169858	0.0440627											1382.4	-0.00516552
1384.5	-2.1712	1.8604	1.0784	-1.7622	4.8362	4.0048	-1.8185	2.305		1384.5	0.02191	-0.03508	0.01798	-0.0427	-0.00613	0.07874	-0.00842	0.0396											1384.5	0.00346801	-0.0325883	0.00434189	-0.0451037	-0.0048766	0.0745361	-0.0110942	0.0468527											1384.5	0.0158253
1386.6	-2.1842	1.8552	1.0894	-1.727	4.8425	4.0022	-1.7969	2.2836		1386.6	0.00881	-0.04028	0.02924	-0.00771	0.000138183	0.07597	0.01299	0.01829											1386.6	-0.00963199	-0.0377883	0.0156019	-0.0101137	0.00139159	0.0717661	0.0103158	0.0255427											1386.6	-0.0439528
1388.7	-2.196	1.8723	1.093	-1.6952	4.85	3.9597	-1.8045	2.2715		1388.7	-0.0031	-0.02317	0.0331	0.02389	0.0076	0.03331	0.00521	0.00627											1388.7	-0.021542	-0.0206783	0.0194619	0.0214863	0.0088534	0.0291061	0.00253577	0.0135227											1388.7	-0.0983007
1390.8	-2.1688	1.8775	1.0955	-1.7066	4.8537	3.9738	-1.7855	2.2702		1390.8	0.024	-0.01796	0.03586	0.01228	0.01127	0.04724	0.02403	0.00506											1390.8	0.00555801	-0.0154683	0.0222219	0.00987626	0.0125234	0.0430361	0.0213558	0.0123127											1390.8	0.0253624
1392.9	-2.1913	1.9235	1.1064	-1.7111	4.8649	3.9532	-1.788	2.2822		1392.9	0.0014	0.02805	0.04703	0.00758	0.02244	0.02647	0.02135	0.01715											1392.9	-0.017042	0.0305417	0.0333919	0.00517626	0.0236934	0.0222661	0.0186758	0.0244027											1392.9	-0.0777663
1395	-2.1877	1.9288	1.0967	-1.7282	4.8225	3.9403	-1.8058	2.2474		1395	0.0049	0.03335	0.03759	-0.00973	-0.02	0.01341	0.00337	-0.01756											1395	-0.013542	0.0358417	0.0239519	-0.0121337	-0.0187466	0.00920608	0.000695772	-0.0103073											1395	-0.061795
1397.1	-2.1925	1.9696	1.0601	-1.7475	4.8612	3.9403	-1.8109	2.2528		1397.1	0	0.07416	0.00125	-0.02923	0.01867	0.01324	-0.00191	-0.01207											1397.1	-0.018442	0.0766517	-0.0123881	-0.0316337	0.0199234	0.00903608	-0.00458423	-0.00481729											1397.1	-0.0841548
[truncated: 12 more columns]

## Sheet: Fig5A amb timida
		Original data (P700 deltaI/I x10³)									After slope correction in Origin (baseline subtraction tool)									Zero levels									Zero levels set								Maximum at onset of light pulse								Normalized to maximum
Time (ms)	E timida 1	E timida 2	E timida 3	E timida 4	E timida 5	E timida 6	E timida 7		Time (ms)	E timida 1	E timida 2	E timida 3	E timida 4	E timida 5	E timida 6	E timida 7		E timida 1	E timida 2	E timida 3	E timida 4	E timida 5	E timida 6	E timida 7		Time (ms)	E timida 1	E timida 2	E timida 3	E timida 4	E timida 5	E timida 6	E timida 7		E timida 1	E timida 2	E timida 3	E timida 4	E timida 5	E timida 6	E timida 7		Time (ms)	E timida 1	E timida 2	E timida 3	E timida 4	E timida 5	E timida 6
-198.9	-0.2425	0.1664	-0.3736	-1.2324	-1.0751	0.9835	2.0478		-198.9	-0.01086	0.03818	0.02998	0.00881	0.09165	-0.00513	-0.00754		0.00184934	0.0248603	0.00109298	0.0107143	0.00640007	0.00549316	0.00921716		-198.9	-0.0127093	0.0133197	0.028887	-0.0019043	0.0852499	-0.0106232	-0.0167572		0.377513	0.292143	0.242491	0.17879	0.248251	0.193821	0.212667		-198.9	-0.033666	0.0455931	0.119126	-0.010651	0.343403	-0.0548092
-196.8	-0.245	0.1779	-0.3786	-1.254	-1.0855	1.0194	2.0296		-196.8	-0.01338	0.04844	0.02506	-0.01227	0.08147	0.03026	-0.02486										-196.8	-0.0152293	0.0235797	0.023967	-0.0229843	0.0750699	0.0247668	-0.0340772										-196.8	-0.0403412	0.0807128	0.0988368	-0.128555	0.302396	0.127782
-194.7	-0.2639	0.1926	-0.3798	-1.2528	-1.1074	1.0373	2.0064		-194.7	-0.0323	0.06191	0.02395	-0.01056	0.05979	0.04765	-0.04719										-194.7	-0.0341493	0.0370497	0.022857	-0.0212743	0.0533899	0.0421568	-0.0564072										-194.7	-0.0904587	0.12682	0.0942593	-0.118991	0.215065	0.217504
-192.6	-0.2237	0.1795	-0.4033	-1.2604	-1.1478	1.04	2.043		-192.6	0.00788	0.04757	0.000533566	-0.01764	0.01961	0.04985	-0.00971										-192.6	0.00603066	0.0227097	-0.000559416	-0.0283543	0.0132099	0.0443568	-0.0189272										-192.6	0.0159747	0.0777348	-0.00230695	-0.15859	0.0532121	0.228855
-190.5	-0.2237	0.1585	-0.4169	-1.2515	-1.1974	1.0207	2.0649		-190.5	0.00785	0.02534	-0.01298	-0.00823	-0.02977	0.03004	0.01307										-190.5	0.00600066	0.000479713	-0.014073	-0.0189443	-0.0361701	0.0245468	0.00385284										-190.5	0.0158952	0.00164205	-0.0580351	-0.105959	-0.1457	0.126647
-188.4	-0.2124	0.1287	-0.3959	-1.2401	-1.1974	0.9766	2.099		-188.4	0.01913	-0.0057	0.00811	0.00369	-0.02955	-0.01457	0.04805										-188.4	0.0172807	-0.0305603	0.00701702	-0.0070243	-0.0359501	-0.0200632	0.0388328										-188.4	0.045775	-0.104607	0.0289372	-0.039288	-0.144814	-0.103514
-186.3	-0.196	0.1109	-0.3971	-1.249	-1.1812	0.9711	2.0881		-186.3	0.03551	-0.02474	0.00699	-0.00469	-0.01313	-0.02058	0.03802										-186.3	0.0336607	-0.0496003	0.00589702	-0.0154043	-0.0195301	-0.0260732	0.0288028										-186.3	0.0891642	-0.169781	0.0243185	-0.0861588	-0.0786708	-0.134522
-184.2	-0.2312	0.1036	-0.3773	-1.2655	-1.1547	0.9738	2.0893		-184.2	0.000287115	-0.03327	0.02688	-0.02068	0.0136	-0.01839	0.0401										-184.2	-0.00156222	-0.0581303	0.025787	-0.0313943	0.00719993	-0.0238832	0.0308828										-184.2	-0.0041382	-0.198979	0.106342	-0.175593	0.0290027	-0.123223
-182.1	-0.2061	0.1115	-0.3798	-1.2261	-1.1109	0.9752	2.0747		-182.1	0.02536	-0.02661	0.02446	0.01924	0.05762	-0.0175	0.02638										-182.1	0.0235107	-0.0514703	0.023367	0.0085257	0.0512199	-0.0229932	0.0171628										-182.1	0.0622777	-0.176182	0.0963624	0.0476857	0.206324	-0.118631
-180	-0.2237	0.0905	-0.3947	-1.2591	-1.112	0.9269	2.0418		-180	0.00774	-0.04884	0.00965	-0.01324	0.05674	-0.06631	-0.00564										-180	0.00589066	-0.0737003	0.00855702	-0.0239543	0.0503399	-0.0718032	-0.0148572										-180	0.0156039	-0.252274	0.035288	-0.13398	0.202779	-0.370462
-177.9	-0.2488	0.1115	-0.4033	-1.2439	-1.0993	0.9738	2.0588		-177.9	-0.01738	-0.02908	0.00114	0.00247	0.06966	-0.01992	0.01223										-177.9	-0.0192293	-0.0539403	4.70183e-05	-0.0082443	0.0632599	-0.0254132	0.00301284										-177.9	-0.0509369	-0.184636	0.000193897	-0.0461117	0.254823	-0.131117
-175.8	-0.2601	0.1277	-0.3823	-1.2426	-1.0924	0.978	2.0357		-175.8	-0.0287	-0.01411	0.02222	0.00429	0.07678	-0.01623	-0.00999										-175.8	-0.0305493	-0.0389703	0.021127	-0.0064243	0.0703799	-0.0217232	-0.0192072										-175.8	-0.0809226	-0.133394	0.087125	-0.0359321	0.283504	-0.112079
-173.7	-0.2036	0.1439	-0.4058	-1.2413	-1.1674	1	2.0527		-173.7	0.02778	0.000850843	-0.00119	0.00611	0.002	0.00526	0.00789										-173.7	0.0259307	-0.0240094	-0.00228298	-0.0046043	-0.00440007	-0.000233159	-0.00132716										-173.7	0.0686881	-0.0821838	-0.00941471	-0.0257526	-0.0177243	-0.00120296
-171.6	-0.24	0.1554	-0.4058	-1.2426	-1.1824	1.0166	2.0698		-171.6	-0.00865	0.01112	-0.0011	0.00532	-0.01278	0.02135	0.02587										-171.6	-0.0104993	-0.0137403	-0.00219298	-0.0053943	-0.0191801	0.0158568	0.0166528										-171.6	-0.0278119	-0.0470327	-0.00904356	-0.0301712	-0.0772609	0.0818119
-169.5	-0.1872	0.1502	-0.386	-1.235	-1.1893	0.9807	2.0515		-169.5	0.04413	0.00468	0.01878	0.01344	-0.01946	-0.01506	0.00845										-169.5	0.0422807	-0.0201803	0.017687	0.0027257	-0.0258601	-0.0205532	-0.000767161										-169.5	0.111998	-0.0690767	0.0729389	0.0152453	-0.104169	-0.106042
-167.4	-0.2237	0.1533	-0.3959	-1.2261	-1.1962	0.9725	2.0613		-167.4	0.00761	0.00654	0.00897	0.02286	-0.02614	-0.02376	0.01912										-167.4	0.00576066	-0.0183203	0.00787702	0.0121457	-0.0325401	-0.0292532	0.00990284										-167.4	0.0152595	-0.0627099	0.0324838	0.0679329	-0.131078	-0.150929
-165.3	-0.2425	0.1763	-0.412	-1.2248	-1.2193	1.0221	2.0308		-165.3	-0.01121	0.02831	-0.00705	0.02467	-0.04902	0.02533	-0.0105										-165.3	-0.0130593	0.00344971	-0.00814298	0.0139557	-0.0554201	0.0198368	-0.0197172										-165.3	-0.0345931	0.0118083	-0.0335806	0.0780566	-0.223242	0.102346
-163.2	-0.2589	0.2009	-0.4046	-1.2401	-1.1904	0.9807	2.0491		-163.2	-0.02764	0.05167	0.000439695	0.00989	-0.0199	-0.01658	0.00868										-163.2	-0.0294893	0.0268097	-0.000653287	-0.000824296	-0.0263001	-0.0220732	-0.000537161										-163.2	-0.0781147	0.091769	-0.00269407	-0.00461043	-0.105942	-0.113884
-161.1	-0.2563	0.2114	-0.3848	-1.235	-1.1489	0.9918	2.0369		-161.1	-0.02506	0.06094	0.02033	0.0155	0.02183	-0.00599	-0.00264										-161.1	-0.0269093	0.0360797	0.019237	0.0047857	0.0154299	-0.0114832	-0.0118572										-161.1	-0.0712805	0.1235	0.0793309	0.0267672	0.0621547	-0.0592463
-159	-0.2739	0.1905	-0.4268	-1.2312	-1.1628	1.0152	2.0137		-159	-0.04268	0.0388	-0.02159	0.01982	0.00815	0.0169	-0.02497										-159	-0.0445293	0.0139397	-0.022683	0.0091057	0.00174993	0.0114068	-0.0341872										-159	-0.117954	0.0477153	-0.0935416	0.0509297	0.00704907	0.0588525
-156.9	-0.2601	0.2035	-0.4305	-1.254	-1.157	1.0276	2.0174		-156.9	-0.0289	0.05057	-0.0252	-0.00246	0.01417	0.02879	-0.02039										-156.9	-0.0307493	0.0257097	-0.026293	-0.0131743	0.00776993	0.0232968	-0.0296072										-156.9	-0.0814524	0.0880038	-0.108429	-0.073686	0.0312988	0.120198
-154.8	-0.2262	0.1884	-0.3996	-1.2363	-1.1374	1.018	2.032		-154.8	0.00498	0.03423	0.00578	0.01575	0.03399	0.01868	-0.00491										-154.8	0.00313066	0.00936971	0.00468702	0.0050357	0.0275899	0.0131868	-0.0141272										-154.8	0.00829286	0.0320723	0.0193286	0.0281655	0.111137	0.0680363
-152.7	-0.2161	0.1926	-0.3637	-1.2502	-1.1616	0.9807	2.0442		-152.7	0.01505	0.0372	0.04177	0.00237	0.01001	-0.01913	0.00817										-152.7	0.0132007	0.0123397	0.040677	-0.0083443	0.00360993	-0.0246232	-0.00104716										-152.7	0.0349674	0.0422386	0.167747	-0.046671	0.0145415	-0.127041
-150.6	-0.2048	0.1889	-0.3712	-1.254	-1.1904	0.978	2.0552		-150.6	0.02633	0.03226	0.03436	-0.000912944	-0.01857	-0.02234	0.02004										-150.6	0.0244807	0.00739971	0.033267	-0.0116272	-0.0249701	-0.0278332	0.0108228										-150.6	0.0648472	0.025329	0.137189	-0.0650331	-0.100584	-0.143603
-148.5	-0.2061	0.1931	-0.386	-1.221	-1.2089	1.0014	2.0637		-148.5	0.02501	0.03522	0.01964	0.0326	-0.03685	0.000552947	0.02942										-148.5	0.0231607	0.0103597	0.018547	0.0218857	-0.0432501	-0.00494021	0.0202028										-148.5	0.0613506	0.0354611	0.0764854	0.12241	-0.174219	-0.0254886
-146.4	-0.196	0.1742	-0.3934	-1.2363	-1.2101	1.0235	2.0344		-146.4	0.03509	0.01509	0.01233	0.01782	-0.03783	0.02214	0.000999553										-146.4	0.0332407	-0.00977029	0.011237	0.0071057	-0.0442301	0.0166468	-0.00821761										-146.4	0.0880517	-0.0334435	0.0463399	0.0397434	-0.178167	0.0858878
-144.3	-0.2086	0.1889	-0.4046	-1.2629	-1.1951	1.0042	2.0503		-144.3	0.02246	0.02855	0.00122	-0.00826	-0.02261	0.00233	0.01778										-144.3	0.0206107	0.00368971	0.000127018	-0.0189743	-0.0290101	-0.00316316	0.00856284										-144.3	0.0545959	0.0126298	0.000523806	-0.106126	-0.116858	-0.01632
-142.2	-0.2513	0.1826	-0.3798	-1.2718	-1.1605	1.0014	2.0442		-142.2	-0.02026	0.02102	0.0261	-0.01665	0.01221	-0.000974506	0.01255										-142.2	-0.0221093	-0.00384029	0.025007	-0.0273643	0.00580993	-0.00646766	0.00333284										-142.2	-0.0585658	-0.0131452	0.103126	-0.153053	0.0234035	-0.0333693
-140.1	-0.2237	0.1612	-0.3897	-1.2439	-1.1362	1.018	2.0539		-140.1	0.00732	-0.00162	0.01629	0.01177	0.03673	0.01512	0.02313										-140.1	0.00547066	-0.0264803	0.015197	0.0010557	0.0303299	0.00962684	0.0139128										-140.1	0.0144913	-0.0906414	0.0626705	0.00590473	0.122175	0.0496688
-138	-0.1973	0.1418	-0.4107	-1.2477	-1.1005	0.9918	2.0686		-138	0.0337	-0.02225	-0.00463	0.00849	0.07266	-0.01159	0.03871										-138	0.0318507	-0.0471103	-0.00572298	-0.0022243	0.0662599	-0.0170832	0.0294928										-138	0.0843697	-0.161257	-0.0236008	-0.0124409	0.266908	-0.0881389
-135.9	-0.1948	0.1319	-0.4244	-1.2363	-1.1328	0.9835	2.0503		-135.9	0.03617	-0.03339	-0.01824	0.0204	0.04058	-0.0204	0.02129										-135.9	0.0343207	-0.0582503	-0.019333	0.0096857	0.0341799	-0.0258932	0.0120728										-135.9	0.0909125	-0.199389	-0.0797266	0.0541737	0.137683	-0.133593
-133.8	-0.1885	0.1413	-0.433	-1.2413	-1.1974	0.9863	2.0588		-133.8	0.04245	-0.02522	-0.02675	0.01592	-0.0238	-0.01811	0.03067										-133.8	0.0406007	-0.0500803	-0.027843	0.0052057	-0.0302001	-0.0236032	0.0214528										-133.8	0.107548	-0.171424	-0.114821	0.0291164	-0.121652	-0.121778
-131.7	-0.1923	0.1533	-0.3897	-1.2464	-1.2274	0.9725	2.021		-131.7	0.03863	-0.01446	0.01663	0.01134	-0.05358	-0.03242	-0.00626										-131.7	0.0367807	-0.0393203	0.015537	0.000625704	-0.0599801	-0.0379132	-0.0154772										-131.7	0.0974288	-0.134592	0.0640726	0.00349966	-0.241611	-0.195609
-129.6	-0.1948	0.1528	-0.4095	-1.2502	-1.2331	0.9642	2.0149		-129.6	0.03611	-0.0162	-0.00308	0.00805	-0.05906	-0.04123	-0.01148										-129.6	0.0342607	-0.0410603	-0.00417298	-0.0026643	-0.0654601	-0.0467232	-0.0206972										-129.6	0.0907536	-0.140548	-0.0172088	-0.0149018	-0.263685	-0.241064
-127.5	-0.2186	0.1779	-0.4132	-1.235	-1.232	0.96	2.0186		-127.5	0.01229	0.00767	-0.0067	0.02377	-0.05774	-0.04594	-0.0069										-127.5	0.0104407	-0.0171903	-0.00779298	0.0130557	-0.0641401	-0.0514332	-0.0161172										-127.5	0.0276564	-0.058842	-0.0321372	0.0730227	-0.258368	-0.265365
-125.4	-0.2249	0.2046	-0.4281	-1.2477	-1.2158	1.0373	2.032		-125.4	0.00596	0.03313	-0.02151	0.01158	-0.04132	0.03085	0.00738										-125.4	0.00411066	0.00826971	-0.022603	0.000865704	-0.0477201	0.0253568	-0.00183716										-125.4	0.0108888	0.028307	-0.0932116	0.00484202	-0.192225	0.130826
-123.3	-0.2375	0.2213	-0.4231	-1.2439	-1.1835	1.0332	2.0186		-123.3	-0.00666	0.0486	-0.01642	0.0159	-0.0088	0.02624	-0.00515										-123.3	-0.00850934	0.0237397	-0.017513	0.0051857	-0.0152001	0.0207468	-0.0143672										-123.3	-0.0225405	0.0812605	-0.0722212	0.0290045	-0.0612287	0.107041
-121.2	-0.2563	0.2417	-0.4157	-1.2274	-1.1235	1.0442	2.0466		-121.2	-0.02548	0.06776	-0.00894	0.03292	0.05142	0.03673	0.02373										-121.2	-0.0273293	0.0428997	-0.010033	0.0222057	0.0450199	0.0312368	0.0145128										-121.2	-0.0723931	0.146845	-0.0413747	0.1242	0.181349	0.161164
-119.1	-0.2563	0.2391	-0.4355	-1.2515	-1.1501	1.0318	2.0698		-119.1	-0.0255	0.06393	-0.02865	0.00933	0.02504	0.02382	0.04781										-119.1	-0.0273493	0.0390697	-0.029743	-0.0013843	0.0186399	0.0183268	0.0385928										-119.1	-0.0724461	0.133735	-0.122656	-0.0077426	0.0750852	0.0945556
-117	-0.2651	0.258	-0.4194	-1.2528	-1.1593	1.0235	2.0527		-117	-0.03433	0.08159	-0.01246	0.00855	0.01606	0.01502	0.03159										-117	-0.0361793	0.0567297	-0.013553	-0.0021643	0.00965993	0.00952684	0.0223728										-117	-0.095836	0.194185	-0.0558907	-0.0121053	0.038912	0.0491528
-114.9	-0.2626	0.2543	-0.4231	-1.2477	-1.1593	1.0594	2.0369		-114.9	-0.03185	0.07666	-0.01608	0.01417	0.01629	0.05041	0.01666										-114.9	-0.0336993	0.0517997	-0.017173	0.0034557	0.00988993	0.0449168	0.00744284										-114.9	-0.0892667	0.177309	-0.0708191	0.0193283	0.0398385	0.231744
-112.8	-0.2249	0.2475	-0.4244	-1.2718	-1.1916	1.058	2.0174		-112.8	0.00583	0.06862	-0.01729	-0.00942	-0.01579	0.0485	-0.00196										-112.8	0.00398066	0.0437597	-0.018383	-0.0201343	-0.0221901	0.0430068	-0.0111772										-112.8	0.0105444	0.149788	-0.0758089	-0.112614	-0.0893858	0.22189
-110.7	-0.2212	0.2381	-0.4083	-1.2413	-1.2216	1.0414	2.032		-110.7	0.00951	0.05798	-0.00111	0.0216	-0.04557	0.03139	0.01352										-110.7	0.00766066	0.0331197	-0.00220298	0.0108857	-0.0519701	0.0258968	0.00430284										-110.7	0.0202924	0.113368	-0.0090848	0.0608855	-0.209345	0.133612
-108.6	-0.2287	0.2308	-0.4194	-1.2655	-1.2043	1.0276	2.0344		-108.6	0.00198	0.04945	-0.01212	-0.00208	-0.02805	0.01708	0.0168										-108.6	0.000130662	0.0245897	-0.013213	-0.0127943	-0.0344501	0.0115868	0.00758284										-108.6	0.000346112	0.08417	-0.0544886	-0.0715606	-0.138771	0.0597812
-106.5	-0.2651	0.2172	-0.4169	-1.2706	-1.157	1.0249	2.0381		-106.5	-0.03444	0.03461	-0.00953	-0.00667	0.01947	0.01387	0.02138										-106.5	-0.0362893	0.00974971	-0.010623	-0.0173843	0.0130699	0.00837684	0.0121628										-106.5	-0.0961274	0.033373	-0.0438077	-0.0972332	0.0526482	0.0432195
-104.4	-0.2802	0.2098	-0.4293	-1.2604	-1.1397	1.0387	2.0783		-104.4	-0.04956	0.02598	-0.02185	0.00405	0.03699	0.02716	0.06245										-104.4	-0.0514093	0.00111971	-0.022943	-0.0066643	0.0305899	0.0216668	0.0532328										-104.4	-0.136179	0.00383275	-0.0946138	-0.0372745	0.123222	0.111788
-102.3	-0.2563	0.1983	-0.4293	-1.2502	-1.1062	1.0111	2.0734		-102.3	-0.02568	0.01324	-0.02176	0.01477	0.07071	-0.000948375	0.05843										-102.3	-0.0275293	-0.0116203	-0.022853	0.0040557	0.0643099	-0.00644153	0.0492128										-102.3	-0.0729229	-0.039776	-0.0942426	0.0226842	0.259053	-0.0332345
-100.2	-0.2614	0.1931	-0.4281	-1.249	-1.0993	1.018	2.0466		-100.2	-0.0308	0.00681	-0.02048	0.01648	0.07783	0.00544	0.03251										-100.2	-0.0326493	-0.0180503	-0.021573	0.0057657	0.0714299	-5.31586e-05	0.0232928										-100.2	-0.0864853	-0.0617857	-0.0889641	0.0322485	0.287733	-0.000274267
-98.1	-0.2413	0.1784	-0.4404	-1.2833	-1.1466	1.029	2.0613		-98.1	-0.01073	-0.00913	-0.03269	-0.0173	0.03075	0.01593	0.04809										-98.1	-0.0125793	-0.0339903	-0.033783	-0.0280143	0.0243499	0.0104368	0.0388728										-98.1	-0.0333216	-0.116348	-0.139316	-0.156689	0.0980861	0.0538479
-96	-0.2036	0.1878	-0.4355	-1.2528	-1.1408	1.0428	2.0442		-96	0.02695	-0.00096411	-0.0277	0.01371	0.03677	0.02922	0.03186										-96	0.0251007	-0.0258244	-0.028793	0.0029957	0.0303699	0.0237268	0.0226428										-96	0.0664895	-0.0883963	-0.118738	0.0167555	0.122336	0.122416
-93.9	-0.2099	0.2098	-0.4157	-1.2566	-1.1962	1.0387	2.0259		-93.9	0.02063	0.0198	-0.00782	0.01043	-0.01841	0.02462	0.01444										-93.9	0.0187807	-0.00506029	-0.00891298	-0.000284296	-0.0248101	0.0191268	0.00522284										-93.9	0.0497484	-0.0173212	-0.0367559	-0.00159012	-0.0999396	0.0986831
-91.8	-0.2224	0.2098	-0.433	-1.2324	-1.2124	1.0359	2.0162		-91.8	0.00811	0.01856	-0.02503	0.03515	-0.03438	0.02131	0.00562										-91.8	0.00626066	-0.00630029	-0.026123	0.0244357	-0.0407801	0.0158168	-0.00359716										-91.8	0.016584	-0.0215657	-0.107728	0.136673	-0.16427	0.0816055
-89.7	-0.24	0.2077	-0.4008	-1.2515	-1.1904	0.9945	2.0015		-89.7	-0.00952	0.01523	0.00726	0.01656	-0.01216	-0.0206	-0.0082										-89.7	-0.0113693	-0.00963029	0.00616702	0.0058457	-0.0185601	-0.0260932	-0.0174172										-89.7	-0.0301164	-0.0329643	0.025432	0.032696	-0.0747634	-0.134625
-87.6	-0.2513	0.2077	-0.4491	-1.2312	-1.1835	1.0111	1.9967		-87.6	-0.02084	0.01399	-0.04096	0.03738	-0.00504	-0.00451	-0.01213										-87.6	-0.0226893	-0.0108703	-0.042053	0.0266657	-0.0114401	-0.0100032	-0.0213472										-87.6	-0.0601021	-0.0372087	-0.173421	0.149146	-0.0460827	-0.0516104
-85.5	-0.2739	0.1988	-0.4305	-1.2426	-1.1466	1.0056	2.0162		-85.5	-0.04346	0.00386	-0.02227	0.0265	0.03208	-0.01052	0.00825										-85.5	-0.0453093	-0.0210003	-0.023363	0.0157857	0.0256799	-0.0160132	-0.000967161										-85.5	-0.120021	-0.0718835	-0.0963458	0.088292	0.103444	-0.0826184
-83.4	-0.284	0.2062	-0.412	-1.2566	-1.1558	1.0483	2.043		-83.4	-0.05358	0.01002	-0.00369	0.01301	0.0231	0.03167	0.03593										-83.4	-0.0554293	-0.0148403	-0.00478298	0.0022957	0.0166999	0.0261768	0.0267128										-83.4	-0.146828	-0.050798	-0.0197244	0.0128403	0.0672705	0.135057
-81.3	-0.2915	0.2423	-0.4021	-1.2312	-1.1662	1.0373	2.0418		-81.3	-0.0611	0.04489	0.0063	0.03893	0.01292	0.02016	0.03561										-81.3	-0.0629493	0.0200297	0.00520702	0.0282157	0.00651993	0.0146668	0.0263928										-81.3	-0.166747	0.0685612	0.021473	0.157815	0.0262635	0.0756722
-79.2	-0.2802	0.2517	-0.4206	-1.2324	-1.1593	1.0469	2.0296		-79.2	-0.04983	0.05305	-0.01211	0.03825	0.02004	0.02925	0.02429										-79.2	-0.0516793	0.0281897	-0.013203	0.0275357	0.0136399	0.0237568	0.0150728										-79.2	-0.136894	0.0964927	-0.0544473	0.154012	0.0549442	0.122571
-77.1	-0.2664	0.2716	-0.3984	-1.2693	-1.1685	1.0635	2.0442		-77.1	-0.03605	0.07172	0.01017	0.00186	0.01106	0.04534	0.03976										-77.1	-0.0378993	0.0468597	0.00907702	-0.0088543	0.00465993	0.0398468	0.0305428										-77.1	-0.100392	0.1604	0.0374324	-0.0495235	0.0187711	0.205586
-75	-0.2639	0.2904	-0.3996	-1.2477	-1.2274	1.0566	2.0027		-75	-0.03357	0.08928	0.00906	0.02398	-0.04762	0.03793	-0.000859234										-75	-0.0354193	0.0644197	0.00796702	0.0132657	-0.0540201	0.0324368	-0.0100764										-75	-0.0938228	0.220507	0.0328549	0.0741973	-0.217603	0.167355
-72.9	-0.2501	0.293	-0.412	-1.2248	-1.2447	1.0414	2.0222		-72.9	-0.01979	0.09064	-0.00326	0.0474	-0.0647	0.02222	0.01952										-72.9	-0.0216393	0.0657797	-0.00435298	0.0366857	-0.0711001	0.0167268	0.0103028										-72.9	-0.0573208	0.225162	-0.0179511	0.205189	-0.286404	0.0863006
-70.8	-0.24	0.3056	-0.4206	-1.2591	-1.2308	1.0207	2.004		-70.8	-0.00972	0.10201	-0.01177	0.01361	-0.05058	0.00101	0.0022										-70.8	-0.0115693	0.0771497	-0.012863	0.0028957	-0.0569801	-0.00448316	-0.00701716										-70.8	-0.0306462	0.264082	-0.0530452	0.0161961	-0.229526	-0.0231304
-68.7	-0.2488	0.282	-0.412	-1.2642	-1.1766	0.989	1.9869		-68.7	-0.01854	0.07717	-0.00308	0.00903	0.00385	-0.03119	-0.01403										-68.7	-0.0203893	0.0523097	-0.00417298	-0.0016843	-0.00255007	-0.0366832	-0.0232472										-68.7	-0.0540096	0.179055	-0.0172088	-0.00942055	-0.0102721	-0.189263
-66.6	-0.24	0.27	-0.4194	-1.2299	-1.1743	0.9849	2.0027		-66.6	-0.00976	0.06394	-0.0104	0.04384	0.00637	-0.0358	0.00265										-66.6	-0.0116093	0.0390797	-0.011493	0.0331257	-3.00656e-05	-0.0412932	-0.00656716										-66.6	-0.0307521	0.133769	-0.0473955	0.185278	-0.00012111	-0.213048
-64.5	-0.2174	0.2705	-0.4008	-1.249	-1.1489	1.0276	1.9881		-64.5	0.01282	0.0632	0.00829	0.02526	0.03199	0.00639	-0.01107										-64.5	0.0109707	0.0383397	0.00719702	0.0145457	0.0255899	0.000896841	-0.0202872										-64.5	0.0290603	0.131236	0.0296795	0.0813565	0.103081	0.00462717
-62.4	-0.2237	0.2407	-0.4008	-1.2604	-1.1651	1.0056	2.0027		-62.4	0.00649	0.03217	0.00837	0.01438	0.01601	-0.01612	0.00441										-62.4	0.00464066	0.00730971	0.00727702	0.0036657	0.00960993	-0.0216132	-0.00480716										-62.4	0.0122927	0.025021	0.0300094	0.0205029	0.0387106	-0.111511
-60.3	-0.2099	0.225	-0.4132	-1.2655	-1.1789	1.0276	2.0064		-60.3	0.02027	0.01523	-0.00394	0.00979	0.00243	0.00537	0.00898										-60.3	0.0184207	-0.00963029	-0.00503298	-0.000924296	-0.00397007	-0.000123159	-0.000237161										-60.3	0.0487948	-0.0329643	-0.0207553	-0.00516974	-0.0159922	-0.000635425
-58.2	-0.2073	0.1947	-0.3959	-1.2655	-1.1697	1.0097	2.0235		-58.2	0.02285	-0.0163	0.01345	0.01031	0.01185	-0.01304	0.02696										-58.2	0.0210007	-0.0411603	0.012357	-0.000404296	0.00544993	-0.0185332	0.0177428										-58.2	0.055629	-0.140891	0.0509587	-0.0022613	0.0219534	-0.0956201
-56.1	-0.2161	0.2083	-0.3798	-1.2464	-1.1674	1.0083	2.0003		-56.1	0.01403	-0.00394	0.02963	0.02993	0.01437	-0.01495	0.00464										-56.1	0.0121807	-0.0288003	0.028537	0.0192157	0.00796993	-0.0204432	-0.00457716										-56.1	0.0322655	-0.0985827	0.117683	0.107477	0.0321044	-0.105475
-54	-0.2023	0.2151	-0.3749	-1.2744	-1.1755	1.0345	1.9979		-54	0.02781	0.00163	0.03462	0.00244	0.00649	0.01074	0.00312										-54	0.0259607	-0.0232303	0.033527	-0.0082743	8.99344e-05	0.00524684	-0.00609716										-54	0.0687676	-0.0795167	0.138261	-0.0462795	0.000362273	0.0270706
-51.9	-0.2186	0.2224	-0.3823	-1.2439	-1.1605	0.9959	2.0015		-51.9	0.01148	0.00769	0.02731	0.03346	0.02171	-0.02837	0.0076										-51.9	0.00963066	-0.0171703	0.026217	0.0227457	0.0153099	-0.0338632	-0.00161716										-51.9	0.0255108	-0.0587735	0.108115	0.12722	0.0616713	-0.174714
-49.8	-0.2149	0.2297	-0.3749	-1.2617	-1.1478	0.9683	1.9857		-49.8	0.01516	0.01375	0.03479	0.01618	0.03463	-0.05648	-0.00733										-49.8	0.0133107	-0.0111103	0.033697	0.0054657	0.0282299	-0.0619732	-0.0165472										-49.8	0.0352588	-0.0380303	0.138962	0.0305706	0.113716	-0.319745
-47.7	-0.2237	0.2281	-0.3947	-1.2363	-1.1258	0.978	1.954		-47.7	0.00634	0.01092	0.01508	0.04209	0.05685	-0.04729	-0.03815										-47.7	0.00449066	-0.0139403	0.013987	0.0313757	0.0504499	-0.0527832	-0.0473672										-47.7	0.0118954	-0.0477173	0.0576806	0.175489	0.203222	-0.27233
-45.6	-0.2388	0.2407	-0.3848	-1.2439	-1.1674	1.0207	1.9674		-45.6	-0.00878	0.02228	0.02506	0.03501	0.01548	-0.0051	-0.02387										-45.6	-0.0106293	-0.00258029	0.023967	0.0242957	0.00907993	-0.0105932	-0.0330872										-45.6	-0.0281562	-0.00883226	0.0988368	0.13589	0.0365757	-0.0546544
-43.5	-0.235	0.2616	-0.4281	-1.2528	-1.1616	1.0318	1.9881		-43.5	-0.00501	0.04195	-0.01815	0.02663	0.0215	0.0055	-0.00229										-43.5	-0.00685934	0.0170897	-0.019243	0.0159157	0.0150999	6.84141e-06	-0.0115072										-43.5	-0.0181698	0.0584977	-0.0793555	0.0890192	0.0608254	3.52976e-05
-41.4	-0.2312	0.2799	-0.438	-1.3011	-1.1916	1.069	2.0101		-41.4	-0.00123	0.05901	-0.02796	-0.02116	-0.00828	0.04219	0.02058										-41.4	-0.00307934	0.0341497	-0.029053	-0.0318743	-0.0146801	0.0366968	0.0113628										-41.4	-0.0081569	0.116894	-0.119811	-0.178278	-0.0591341	0.189334
-39.3	-0.2249	0.2857	-0.4157	-1.2668	-1.2181	1.0676	2.0503		-39.3	0.00505	0.06358	-0.00558	0.01366	-0.03456	0.04028	0.06166										-39.3	0.00320066	0.0387197	-0.00667298	0.0029457	-0.0409601	0.0347868	0.0524428										-39.3	0.00847828	0.132537	-0.0275185	0.0164758	-0.164995	0.179479
-37.2	-0.1885	0.27	-0.3984	-1.2845	-1.2043	1.0773	1.9771		-37.2	0.04143	0.04664	0.01181	-0.00352	-0.02054	0.04947	-0.01066										-37.2	0.0395807	0.0217797	0.010717	-0.0142343	-0.0269401	0.0439768	-0.0198772										-37.2	0.104846	0.0745515	0.0441955	-0.0796148	-0.10852	0.226894
-35.1	-0.1847	0.281	-0.407	-1.2833	-1.1974	1.0649	1.9747		-35.1	0.0452	0.05641	0.00329	-0.00181	-0.01342	0.03656	-0.01218										-35.1	0.0433507	0.0315497	0.00219702	-0.0125243	-0.0198201	0.0310668	-0.0213972										-35.1	0.114832	0.107994	0.00906021	-0.0700505	-0.079839	0.160286
-33	-0.235	0.2721	-0.391	-1.2642	-1.1939	1.0414	1.9698		-33	-0.00512	0.04627	0.01938	0.01781	-0.0097	0.01255	-0.01621										-33	-0.00696934	0.0214097	0.018287	0.0070957	-0.0161001	0.00705684	-0.0254272										-33	-0.0184612	0.073285	0.0754132	0.0396874	-0.0648541	0.0364091
-30.9	-0.1973	0.2752	-0.4169	-1.2642	-1.1697	1.0414	1.9576		-30.9	0.03256	0.04813	-0.00643	0.01832	0.01472	0.01204	-0.02753										-30.9	0.0307107	0.0232697	-0.00752298	0.0076057	0.00831993	0.00654684	-0.0367472										-30.9	0.0813499	0.0796517	-0.0310238	0.04254	0.0335143	0.0337778
-28.8	-0.191	0.2611	-0.4194	-1.2668	-1.1247	1.0469	1.9381		-28.8	0.03884	0.0328	-0.00885	0.01624	0.05994	0.01703	-0.04615										-28.8	0.0369907	0.00793971	-0.00994298	0.0055257	0.0535399	0.0115368	-0.0553672										-28.8	0.0979851	0.0271775	-0.0410035	0.0309062	0.215669	0.0595232
-26.7	-0.2011	0.2595	-0.4157	-1.2629	-1.1201	1.0649	1.9711		-26.7	0.02872	0.02996	-0.00506	0.02066	0.06476	0.03452	-0.01227										-26.7	0.0268707	0.00509971	-0.00615298	0.0099457	0.0583599	0.0290268	-0.0214872										-26.7	0.0711781	0.0174562	-0.0253741	0.055628	0.235085	0.149761
-24.6	-0.1998	0.258	-0.3971	-1.2693	-1.1385	1.0566	1.9637		-24.6	0.02999	0.02723	0.01363	0.01477	0.04658	0.02571	-0.01879										-24.6	0.0281407	0.00236971	0.012537	0.0040557	0.0401799	0.0202168	-0.0280072										-24.6	0.0745422	0.00811147	0.051701	0.0226842	0.161852	0.104307
-22.5	-0.1998	0.2726	-0.4083	-1.2579	-1.1581	1.0607	1.9845		-22.5	0.02997	0.04059	0.00238	0.02669	0.02721	0.0293	0.00288										-22.5	0.0281207	0.0157297	0.00128702	0.0159757	0.0208099	0.0238068	-0.00633716										-22.5	0.0744892	0.0538424	0.00530749	0.0893547	0.0838263	0.122829
-20.4	-0.2124	0.2585	-0.4095	-1.2858	-1.1858	1.0869	1.9954		-20.4	0.01735	0.02526	0.00112	-0.000693304	-0.000273765	0.05491	0.01466										-20.4	0.0155007	0.000399713	2.70183e-05	-0.0114076	-0.00667383	0.0494168	0.00544284										-20.4	0.0410599	0.00136821	0.00011142	-0.0638046	-0.0268834	0.254962
-18.3	-0.1835	0.2402	-0.3848	-1.2769	-1.2308	1.0566	2.0186		-18.3	0.04623	0.00572	0.02577	0.00872	-0.04505	0.02367	0.03874										-18.3	0.0443807	-0.0191403	0.024677	-0.0019943	-0.0514501	0.0181768	0.0295228										-18.3	0.117561	-0.0655168	0.101765	-0.0111544	-0.207251	0.0937817
-16.2	-0.1797	0.2496	-0.4268	-1.2909	-1.2481	1.0497	2.0625		-16.2	0.05	0.01389	-0.01629	-0.00476	-0.06213	0.01582	0.08352										-16.2	0.0481507	-0.0109703	-0.017383	-0.0154743	-0.0685301	0.0103268	0.0743028										-16.2	0.127547	-0.037551	-0.0716851	-0.0865503	-0.276052	0.0532804
-14.1	-0.196	0.247	-0.4046	-1.3138	-1.24	1.0442	2.0125		-14.1	0.03368	0.01005	0.00586	-0.02714	-0.05381	0.00938	0.03439										-14.1	0.0318307	-0.0148103	0.00476702	-0.0378543	-0.0602101	0.00388684	0.0251728										-14.1	0.0843167	-0.0506953	0.0196585	-0.211725	-0.242538	0.0200538
-12	-0.2425	0.2376	-0.412	-1.2782	-1.2066	1.018	1.9698		-12	-0.01296	-0.000239459	-0.00159	0.00861	-0.02032	-0.01776	-0.00743										-12	-0.0148093	-0.0250997	-0.00268298	-0.0021043	-0.0267201	-0.0232532	-0.0166472										-12	-0.0392287	-0.0859159	-0.0110643	-0.0117697	-0.107633	-0.119972
-9.9	-0.2375	0.2177	-0.4021	-1.2795	-1.1628	1	1.9515		-9.9	-0.00823	-0.02062	0.00825	0.00724	0.02342	-0.03671	-0.02485										-9.9	-0.0100793	-0.0454803	0.00715702	-0.0034743	0.0170199	-0.0422032	-0.0340672										-9.9	-0.0266993	-0.155678	0.0295146	-0.0194323	0.0685595	-0.217743
-7.8	-0.2274	0.2172	-0.4244	-1.2871	-1.1593	1.0083	1.9381		-7.8	0.00159	-0.02159	-0.0141	-0.000435609	0.02686	-0.02935	-0.03756										-7.8	-0.000259338	-0.0464503	-0.015193	-0.0111499	0.0204599	-0.0348432	-0.0467772										-7.8	-0.000686964	-0.158998	-0.0626538	-0.0623633	0.0824165	-0.17977
-5.7	-0.2375	0.2313	-0.4132	-1.2985	-1.1731	1.0332	1.9576		-5.7	-0.00878	-0.00797	-0.00295	-0.01191	0.013	-0.00539	-0.01756										-5.7	-0.0106293	-0.0328303	-0.00404298	-0.0226243	0.00659993	-0.0108832	-0.0267772										-5.7	-0.0281562	-0.112377	-0.0166727	-0.126541	0.0265858	-0.0561506
-3.6	-0.2237	0.2548	-0.3959	-1.2909	-1.1904	1.0304	2.0137		-3.6	0.00474	0.01505	0.01429	-0.00438	-0.00437	-0.00914	0.03905										-3.6	0.00289066	-0.00981029	0.013197	-0.0150943	-0.0107701	-0.0146332	0.0298328										-3.6	0.00765712	-0.0335804	0.0544227	-0.0844249	-0.0433839	-0.0754984
-1.5	-0.235	0.2601	-0.3947	-1.2833	-1.2031	1.0469	1.9967		-1.5	-0.00683	0.01988	0.01544	0.00315	-0.01713	0.00642	0.02255										-1.5	-0.00867934	-0.00498029	0.014347	-0.0075643	-0.0235301	0.000926841	0.0133328										-1.5	-0.0229908	-0.0170474	0.0591652	-0.0423084	-0.0947835	0.00478195
0.6	-0.0817	0.3846	-0.2907	-1.2007	-1.1258	1.1063	2.0576		0.6	0.14619	0.1439	0.11938	0.08568	0.06011	0.06488	0.08396										0.6	0.144341	0.11904	0.118287	0.0749657	0.0537099	0.0593868	0.0747428										0.6	0.382346	0.40747	0.4878	0.419296	0.216354	0.306401
2.7	0.054	0.5091	-0.2004	-1.0901	-1.052	1.1987	2.1515		2.7	0.28162	0.26792	0.20963	0.1962	0.13385	0.15633	0.17836										2.7	0.279771	0.24306	0.208537	0.185486	0.12745	0.150837	0.169143										2.7	0.741089	0.831988	0.859979	1.03745	0.513392	0.778228
4.8	0.0804	0.5541	-0.1918	-1.0978	-1.0209	1.2194	2.1685		4.8	0.30774	0.31245	0.21818	0.18843	0.16489	0.17609	0.19587										4.8	0.305891	0.28759	0.217087	0.177716	0.15849	0.170597	0.186653										4.8	0.810278	0.984413	0.895238	0.993993	0.638427	0.880178
6.9	0.0993	0.5908	-0.2029	-1.1359	-0.969	1.2318	2.1844		6.9	0.32637	0.34867	0.20702	0.15026	0.21672	0.18755	0.21227										6.9	0.324521	0.32381	0.205927	0.139546	0.21032	0.182057	0.203053										6.9	0.859628	1.10839	0.849215	0.780502	0.847208	0.939305
9	0.0779	0.6038	-0.1831	-1.0965	-0.8848	1.2125	2.1466		9	0.30469	0.36119	0.22677	0.18959	0.30086	0.1673	0.17498										9	0.302841	0.33633	0.225677	0.178876	0.29446	0.161807	0.165763										9	0.802199	1.15125	0.930662	1.00048	1.18614	0.834827
11.1	0.1131	0.6044	-0.1645	-1.0787	-0.8825	1.1835	2.1356		11.1	0.33961	0.36132	0.24532	0.20732	0.3031	0.13736	0.16448										11.1	0.337761	0.33646	0.244227	0.196606	0.2967	0.131867	0.155263										11.1	0.894699	1.15169	1.00716	1.09965	1.19516	0.680355
13.2	0.1106	0.5756	-0.1472	-1.0736	-0.8882	1.247	2.1612		13.2	0.33684	0.33204	0.26256	0.21234	0.29734	0.19992	0.19059										13.2	0.334991	0.30718	0.261467	0.201626	0.29094	0.194427	0.181373										13.2	0.887362	1.05147	1.07825	1.12773	1.17196	1.00313
15.3	0.1194	0.5615	-0.1633	-1.0647	-0.8813	1.2911	2.2063		15.3	0.34536	0.31746	0.24641	0.22117	0.30418	0.24307	0.23619										15.3	0.343511	0.2926	0.245317	0.210456	0.29778	0.237577	0.226973										15.3	0.90993	1.00156	1.01165	1.17711	1.19951	1.22576
17.4	0.0804	0.5567	-0.146	-1.0673	-0.9228	1.2607	2.2246		17.4	0.30609	0.31219	0.26365	0.2185	0.26261	0.21173	0.255										17.4	0.304241	0.28733	0.262557	0.207786	0.25621	0.206237	0.245783										17.4	0.805908	0.983523	1.08275	1.16218	1.03206	1.06406
19.5	0.1068	0.5353	-0.1559	-1.0825	-0.992	1.2552	2.2368		19.5	0.33221	0.29031	0.2537	0.20323	0.19335	0.20529	0.2677										19.5	0.330361	0.26545	0.252607	0.192516	0.18695	0.199797	0.258483										19.5	0.875097	0.908628	1.04172	1.07677	0.75307	1.03083
21.6	0.1345	0.5342	-0.1806	-1.0965	-1.0024	1.2483	2.2234		21.6	0.35964	0.28873	0.22895	0.18916	0.18289	0.19744	0.25481										21.6	0.357791	0.26387	0.227857	0.178446	0.17649	0.191947	0.245593										21.6	0.947757	0.90322	0.939652	0.998076	0.710935	0.990332
23.7	0.152	0.5285	-0.167	-1.1372	-0.984	1.229	2.2246		23.7	0.37686	0.28256	0.24249	0.14838	0.20123	0.1772	0.25651										23.7	0.375011	0.2577	0.241397	0.137666	0.19483	0.171707	0.247293										23.7	0.993371	0.8821	0.995489	0.769987	0.784812	0.885905
25.8	0.147	0.5306	-0.1645	-1.1219	-0.9367	1.2442	2.199		25.8	0.37159	0.28418	0.24494	0.16361	0.24847	0.19146	0.23142										25.8	0.369741	0.25932	0.243847	0.152896	0.24207	0.185967	0.222203										25.8	0.979412	0.887645	1.00559	0.855171	0.975103	0.959478
27.9	0.1395	0.551	-0.146	-1.1092	-0.8675	1.2276	2.1856		27.9	0.36381	0.3041	0.26339	0.17624	0.3176	0.17391	0.21852										27.9	0.361961	0.27924	0.262297	0.165526	0.3112	0.168417	0.209303										27.9	0.958803	0.955831	1.08168	0.925813	1.25357	0.868931
30	0.1546	0.5431	-0.167	-1.1181	-0.8271	1.2345	2.1697		30	0.37863	0.29572	0.24233	0.16727	0.35794	0.17987	0.20313										30	0.376781	0.27086	0.241237	0.156556	0.35154	0.174377	0.193913										30	0.99806	0.927147	0.994829	0.875642	1.41607	0.899681
32.1	0.1696	0.5243	-0.1522	-1.0927	-0.8536	1.2249	2.1624		32.1	0.39336	0.27645	0.25708	0.1926	0.33138	0.16933	0.19633										32.1	0.391511	0.25159	0.255987	0.181886	0.32498	0.163837	0.187113										32.1	1.03708	0.861186	1.05566	1.01732	1.30908	0.845301
34.2	0.1433	0.5431	-0.1856	-1.0762	-0.8721	1.2566	2.1966		34.2	0.36678	0.29477	0.22362	0.20902	0.31282	0.20008	0.23104										34.2	0.364931	0.26991	0.222527	0.198306	0.30642	0.194587	0.221823										34.2	0.96667	0.923895	0.917671	1.10916	1.23432	1.00395
36.3	0.1533	0.5672	-0.1485	-1.0889	-0.9171	1.287	2.21		36.3	0.37651	0.31839	0.26067	0.19625	0.26776	0.22954	0.24494										36.3	0.374661	0.29353	0.259577	0.185536	0.26136	0.224047	0.235723										36.3	0.992444	1.00475	1.07046	1.03773	1.05281	1.15595
38.4	0.1357	0.5751	-0.1534	-1.0736	-0.9886	1.2801	2.2051		38.4	0.35863	0.32582	0.25572	0.21148	0.19619	0.22169	0.24055										38.4	0.356781	0.30096	0.254627	0.200766	0.18979	0.216197	0.231333										38.4	0.945082	1.03018	1.05005	1.12292	0.76451	1.11545
40.5	0.1294	0.5808	-0.1448	-1.1003	-0.9897	1.2801	2.2087		40.5	0.35206	0.33104	0.26426	0.18471	0.19503	0.22075	0.24465										40.5	0.350211	0.30618	0.263167	0.173996	0.18863	0.215257	0.235433										40.5	0.927678	1.04805	1.08527	0.973187	0.759837	1.1106
42.6	0.1445	0.5881	-0.1435	-1.1016	-0.9782	1.2925	2.2014		42.6	0.36688	0.33786	0.26551	0.18334	0.20647	0.23221	0.23786										42.6	0.365031	0.313	0.264417	0.172626	0.20007	0.226717	0.228643										42.6	0.966935	1.07139	1.09042	0.965524	0.805919	1.16972
44.7	0.1533	0.597	-0.1546	-1.1092	-0.9505	1.3049	2.1953		44.7	0.37541	0.34629	0.25436	0.17566	0.23411	0.24366	0.23226										44.7	0.373561	0.32143	0.253267	0.164946	0.22771	0.238167	0.223043										44.7	0.98953	1.10025	1.04444	0.922569	0.917259	1.2288
46.8	0.1231	0.597	-0.167	-1.1181	-0.8905	1.2911	2.1685		46.8	0.34493	0.34581	0.2419	0.16669	0.29405	0.22892	0.20596										46.8	0.343081	0.32095	0.240807	0.155976	0.28765	0.223427	0.196743										46.8	0.908791	1.0986	0.993056	0.872398	1.15871	1.15275
48.9	0.1307	0.6023	-0.1435	-1.1244	-0.8398	1.2732	2.149		48.9	0.35226	0.35063	0.26535	0.16032	0.34468	0.21008	0.18697										48.9	0.350411	0.32577	0.264257	0.149606	0.33828	0.204587	0.177753										48.9	0.928208	1.1151	1.08976	0.836769	1.36266	1.05555
51	0.1608	0.597	-0.1336	-1.0863	-0.8305	1.2621	2.1612		51	0.38208	0.34486	0.27519	0.19835	0.35392	0.19803	0.19967										51	0.380231	0.32	0.274097	0.187636	0.34752	0.192537	0.190453										51	1.0072	1.09535	1.13034	1.04948	1.39988	0.993376
53.1	0.1772	0.5944	-0.1237	-1.0647	-0.8478	1.2773	2.1868		53.1	0.3982	0.34178	0.28504	0.21988	0.33656	0.21229	0.22578										53.1	0.396351	0.31692	0.283947	0.209166	0.33016	0.206797	0.216563										53.1	1.0499	1.08481	1.17096	1.1699	1.32995	1.06695
55.2	0.2073	0.5955	-0.1101	-1.0584	-0.9182	1.258	2.1953		55.2	0.42803	0.3424	0.29859	0.2261	0.2661	0.19205	0.23478										55.2	0.426181	0.31754	0.297497	0.215386	0.2597	0.186557	0.225563										55.2	1.12892	1.08693	1.22684	1.20469	1.04612	0.962522
57.3	0.1985	0.6143	-0.1794	-1.0762	-1.0013	1.2621	2.2087		57.3	0.41895	0.36073	0.22923	0.20823	0.18294	0.1952	0.24869										57.3	0.417101	0.33587	0.228137	0.197516	0.17654	0.189707	0.239473										57.3	1.10486	1.14967	0.940806	1.10474	0.711136	0.978775
59.4	0.2086	0.6106	-0.1856	-1.1143	-1.0566	1.2663	2.2027		59.4	0.42878	0.35655	0.22298	0.17006	0.12758	0.19846	0.24319										59.4	0.426931	0.33169	0.221887	0.159346	0.12118	0.192967	0.233973										59.4	1.1309	1.13537	0.915032	0.891247	0.488136	0.995594
61.5	0.1998	0.5798	-0.1485	-1.1054	-1.0186	1.2732	2.1905		61.5	0.4197	0.32527	0.26003	0.17889	0.16551	0.20442	0.2315										61.5	0.417851	0.30041	0.258937	0.168176	0.15911	0.198927	0.222283										61.5	1.10685	1.0283	1.06782	0.940634	0.640925	1.02634
63.6	0.2073	0.5709	-0.1843	-1.1168	-0.9551	1.2359	2.188		63.6	0.42693	0.3159	0.22417	0.16742	0.22895	0.16617	0.2295										63.6	0.425081	0.29104	0.223077	0.156706	0.22255	0.160677	0.220283										63.6	1.126	0.996222	0.91994	0.876481	0.896473	0.828997
65.7	0.1885	0.5578	-0.1571	-1.0889	-0.8848	1.2428	2.1783		65.7	0.40785	0.30232	0.25132	0.19524	0.29919	0.17213	0.22031										65.7	0.406001	0.27746	0.250227	0.184526	0.29279	0.166637	0.211093										65.7	1.07546	0.949738	1.0319	1.03208	1.17941	0.859747
67.8	0.1835	0.5505	-0.1373	-1.1054	-0.8294	1.2428	2.1563		67.8	0.40258	0.29454	0.27106	0.17867	0.35453	0.17119	0.19881										67.8	0.400731	0.26968	0.269967	0.167956	0.34813	0.165697	0.189593										67.8	1.0615	0.923107	1.11331	0.939404	1.40233	0.854897
69.9	0.1634	0.5321	-0.1843	-1.0914	-0.8398	1.2221	2.1368		69.9	0.3822	0.27567	0.22401	0.1926	0.34407	0.14954	0.17982										69.9	0.380351	0.25081	0.222917	0.181886	0.33767	0.144047	0.170603										69.9	1.00752	0.858516	0.91928	1.01732	1.3602	0.743196
72	0.186	0.5384	-0.1584	-1.0863	-0.8767	1.2525	2.1624		72	0.40453	0.28149	0.24986	0.19763	0.3071	0.179	0.20592										72	0.402681	0.25663	0.248767	0.186916	0.3007	0.173507	0.196703										72	1.06667	0.878438	1.02588	1.04545	1.21128	0.895192
74.1	0.1659	0.5478	-0.1893	-1.0876	-0.9724	1.2525	2.1478		74.1	0.38415	0.29041	0.2189	0.19626	0.21134	0.17806	0.19183										74.1	0.382301	0.26555	0.217807	0.185546	0.20494	0.172567	0.182613										74.1	1.01268	0.908971	0.898207	1.03779	0.825537	0.890342
76.2	0.1533	0.5876	-0.1967	-1.094	-1.0647	1.2828	2.1636		76.2	0.37127	0.32974	0.21145	0.18978	0.11898	0.20741	0.20813										76.2	0.369421	0.30488	0.210357	0.179066	0.11258	0.201917	0.198913										76.2	0.978564	1.0436	0.867484	1.00154	0.453493	1.04177
78.3	0.1621	0.5845	-0.214	-1.0889	-1.0659	1.2842	2.1905		78.3	0.3798	0.32616	0.1941	0.19481	0.11772	0.20787	0.23554										78.3	0.377951	0.3013	0.193007	0.184096	0.11132	0.202377	0.226323										78.3	1.00116	1.03134	0.795935	1.02968	0.448418	1.04414
80.4	0.1495	0.5677	-0.1782	-1.0965	-1.0601	1.287	2.1892		80.4	0.36692	0.30888	0.22984	0.18714	0.12346	0.20973	0.23474										80.4	0.365071	0.28402	0.228747	0.176426	0.11706	0.204237	0.225523										80.4	0.967041	0.972193	0.943322	0.986778	0.471539	1.05374
82.5	0.1282	0.5635	-0.1794	-1.0851	-0.9505	1.2801	2.1868		82.5	0.34535	0.30421	0.22859	0.19847	0.23299	0.20188	0.23285										82.5	0.343501	0.27935	0.227497	0.187756	0.22659	0.196387	0.223633										82.5	0.909904	0.956208	0.938167	1.05015	0.912747	1.01324
84.6	0.147	0.5672	-0.1769	-1.0609	-0.8871	1.269	2.1819		84.6	0.36387	0.30743	0.23103	0.2226	0.29633	0.18984	0.22845										84.6	0.362021	0.28257	0.229937	0.211886	0.28993	0.184347	0.219233										84.6	0.958962	0.96723	0.948229	1.18511	1.16789	0.95112
86.7	0.1131	0.5923	-0.1942	-1.0673	-0.8525	1.3049	2.1502		86.7	0.3297	0.33205	0.21368	0.21612	0.33087	0.2248	0.19726										86.7	0.327851	0.30719	0.212587	0.205406	0.32447	0.219307	0.188043										86.7	0.868448	1.0515	0.87668	1.14887	1.30703	1.13149
88.8	0.1244	0.5991	-0.1992	-1.0927	-0.8686	1.3242	2.1429		88.8	0.34072	0.33838	0.20863	0.19065	0.31471	0.24315	0.19046										88.8	0.338871	0.31352	0.207537	0.179936	0.30831	0.237657	0.181243										88.8	0.89764	1.07317	0.855855	1.00641	1.24193	1.22617
90.9	0.1407	0.5892	-0.1992	-1.0597	-0.9171	1.269	2.1405		90.9	0.35675	0.328	0.20857	0.22358	0.26615	0.18701	0.18857										90.9	0.354901	0.30314	0.207477	0.212866	0.25975	0.181517	0.179353										90.9	0.940102	1.03764	0.855607	1.19059	1.04632	0.936519
93	0.1546	0.5766	-0.2066	-1.066	-0.9828	1.3035	2.11		93	0.37037	0.31492	0.20112	0.21721	0.20038	0.22057	0.15857										93	0.368521	0.29006	0.200027	0.206496	0.19398	0.215077	0.149353										93	0.97618	0.992868	0.824884	1.15496	0.781388	1.10967
95.1	0.1194	0.5881	-0.1893	-1.0533	-1.0347	1.3159	2.1149		95.1	0.3349	0.32594	0.21837	0.22984	0.14842	0.23202	0.16398										95.1	0.333051	0.30108	0.217277	0.219126	0.14202	0.226527	0.154763										95.1	0.882223	1.03059	0.896021	1.22561	0.572083	1.16874
97.2	0.1181	0.5819	-0.1843	-1.0622	-1.0566	1.3104	2.1137		97.2	0.33332	0.31927	0.22331	0.22086	0.12646	0.22558	0.16328										97.2	0.331471	0.29441	0.222217	0.210146	0.12006	0.220087	0.154063										97.2	0.878038	1.00776	0.916393	1.17538	0.483624	1.13552
99.3	0.1043	0.573	-0.2252	-1.0609	-1.0255	1.2787	2.1283		99.3	0.31924	0.30989	0.18236	0.22209	0.1575	0.19293	0.17839										99.3	0.317391	0.28503	0.181267	0.211376	0.1511	0.187437	0.169173										99.3	0.840741	0.97565	0.747521	1.18226	0.608659	0.967063
101.4	0.1206	0.5348	-0.1967	-1.0406	-0.9817	1.2925	2.1661		101.4	0.33527	0.27121	0.2108	0.24232	0.20124	0.20579	0.21669										101.4	0.333421	0.24635	0.209707	0.231606	0.19484	0.200297	0.207473										101.4	0.883203	0.843249	0.864803	1.29541	0.784852	1.03341
103.5	0.0917	0.5311	-0.214	-1.0419	-0.9321	1.3021	2.1856		103.5	0.30609	0.26704	0.19345	0.24095	0.25077	0.21445	0.2367										103.5	0.304241	0.24218	0.192357	0.230236	0.24437	0.208957	0.227483										103.5	0.805908	0.828976	0.793254	1.28775	0.984368	1.07809
105.6	0.093	0.5301	-0.2239	-1.0571	-0.9205	1.3173	2.1502		105.6	0.30712	0.26556	0.1835	0.22568	0.26231	0.2287	0.2018										105.6	0.305271	0.2407	0.182407	0.214966	0.25591	0.223207	0.192583										105.6	0.808636	0.82391	0.752222	1.20234	1.03085	1.15161
107.7	0.0955	0.5421	-0.1881	-1.0863	-0.9309	1.3214	2.1429		107.7	0.30934	0.27708	0.21924	0.1964	0.25185	0.23186	0.19501										107.7	0.307491	0.25222	0.218147	0.185686	0.24545	0.226367	0.185793										107.7	0.814517	0.863342	0.899609	1.03857	0.988719	1.16792
109.8	0.1068	0.5342	-0.1918	-1.0482	-0.9967	1.2952	2.1015		109.8	0.32037	0.26871	0.21549	0.23443	0.18599	0.20472	0.15411										109.8	0.318521	0.24385	0.214397	0.223716	0.17959	0.199227	0.144893										109.8	0.843734	0.834692	0.884144	1.25128	0.723422	1.02789
111.9	0.1269	0.5233	-0.2103	-1.0685	-1.052	1.2649	2.1064		111.9	0.34019	0.25733	0.19694	0.21406	0.13063	0.17347	0.15952										111.9	0.338341	0.23247	0.195847	0.203346	0.12423	0.167977	0.150303										111.9	0.896236	0.795739	0.807647	1.13735	0.500422	0.866661
114	0.1018	0.529	-0.2103	-1.0419	-1.0855	1.2359	2.0929		114	0.31482	0.26255	0.19688	0.24059	0.09707	0.14353	0.14652										114	0.312971	0.23769	0.195787	0.229876	0.0906699	0.138037	0.137303										114	0.829033	0.813606	0.807399	1.28573	0.365236	0.712188
116.1	0.093	0.5348	-0.2153	-1.0444	-1.0739	1.247	2.1198		116.1	0.30574	0.26788	0.19183	0.23802	0.1086	0.15369	0.17393										116.1	0.303891	0.24302	0.190737	0.227306	0.1022	0.148197	0.164713										116.1	0.80498	0.831851	0.786574	1.27136	0.411681	0.764608
118.2	0.0942	0.5405	-0.2276	-1.0774	-1.0255	1.2759	2.1088		118.2	0.30667	0.2731	0.17947	0.20494	0.15694	0.18164	0.16343										118.2	0.304821	0.24824	0.178377	0.194226	0.15054	0.176147	0.154213										118.2	0.807444	0.849719	0.735603	1.08634	0.606403	0.908813
120.3	0.0565	0.5348	-0.2499	-1.0787	-0.9886	1.2607	2.1185		120.3	0.26869	0.26692	0.15712	0.20357	0.19378	0.1655	0.17364										120.3	0.266841	0.24206	0.156027	0.192856	0.18738	0.160007	0.164423										120.3	0.706838	0.828565	0.643434	1.07867	0.754802	0.82554
122.4	0.0679	0.5421	-0.2437	-1.0965	-0.9482	1.2801	2.149		122.4	0.27981	0.27375	0.16327	0.1857	0.23412	0.18396	0.20464										122.4	0.277961	0.24889	0.162177	0.174986	0.22772	0.178467	0.195423										122.4	0.736294	0.851944	0.668796	0.978724	0.917299	0.920783
124.5	0.0679	0.552	-0.2388	-1.0978	-0.9344	1.2801	2.1234		124.5	0.27954	0.28317	0.16811	0.18433	0.24786	0.18301	0.17955										124.5	0.277691	0.25831	0.167017	0.173616	0.24146	0.177517	0.170333										124.5	0.735579	0.884188	0.688756	0.971061	0.972646	0.915881
126.6	0.0804	0.5672	-0.2289	-1.0978	-0.9632	1.2663	2.121		126.6	0.29176	0.29789	0.17796	0.18426	0.21899	0.16827	0.17765										126.6	0.289911	0.27303	0.176867	0.173546	0.21259	0.162777	0.168433										126.6	0.767949	0.934574	0.729376	0.97067	0.856352	0.839832
128.7	0.0779	0.5855	-0.2227	-1.1092	-1.0232	1.2759	2.0856		128.7	0.28899	0.31572	0.18411	0.17278	0.15893	0.17693	0.14276										128.7	0.287141	0.29086	0.183017	0.162066	0.15253	0.171437	0.133543										128.7	0.760611	0.995606	0.754737	0.90646	0.614419	0.884512
130.8	0.0591	0.5777	-0.2264	-1.094	-1.0693	1.2704	2.0856		130.8	0.26991	0.30744	0.18035	0.18791	0.11277	0.17048	0.14326										130.8	0.268061	0.28258	0.179257	0.177196	0.10637	0.164987	0.134043										130.8	0.71007	0.967264	0.739232	0.991085	0.428478	0.851234
132.9	0.0616	0.5761	-0.2437	-1.1041	-1.1062	1.2787	2.0978		132.9	0.27214	0.30536	0.163	0.17774	0.07581	0.17784	0.15597										132.9	0.270291	0.2805	0.161907	0.167026	0.0694099	0.172347	0.146753										132.9	0.715977	0.960144	0.667683	0.934202	0.279596	0.889207
135	0.054	0.562	-0.2252	-1.1016	-1.0959	1.2635	2.1015		135	0.26426	0.29079	0.18145	0.18017	0.08605	0.1617	0.16017										135	0.262411	0.26593	0.180357	0.169456	0.0796499	0.156207	0.150953										135	0.695103	0.910271	0.743768	0.947794	0.320845	0.805934
137.1	0.0289	0.5625	-0.261	-1.1168	-1.0693	1.2732	2.1003		137.1	0.23889	0.29081	0.14559	0.1649	0.11258	0.17045	0.15948										137.1	0.237041	0.26595	0.144497	0.154186	0.10618	0.164957	0.150263										137.1	0.627901	0.91034	0.595886	0.862386	0.427713	0.851079
139.2	0.044	0.539	-0.2635	-1.1194	-1.0174	1.2552	2.1161		139.2	0.25371	0.26683	0.14304	0.16222	0.16442	0.15151	0.17578										139.2	0.251861	0.24197	0.141947	0.151506	0.15802	0.146017	0.166563										139.2	0.667157	0.828257	0.58537	0.847396	0.636534	0.75336
141.3	0.0817	0.5144	-0.2326	-1.0927	-0.9667	1.2263	2.1466		141.3	0.29114	0.24176	0.17388	0.18885	0.21506	0.12167	0.20679										141.3	0.289291	0.2169	0.172787	0.178136	0.20866	0.116177	0.197573										141.3	0.766306	0.742443	0.71255	0.996342	0.840522	0.599403
143.4	0.0691	0.5159	-0.2276	-1.1079	-0.9586	1.2497	2.1198		143.4	0.27826	0.24278	0.17883	0.17358	0.2231	0.14412	0.18049										143.4	0.276411	0.21792	0.177737	0.162866	0.2167	0.138627	0.171273										143.4	0.732188	0.745934	0.732963	0.910935	0.872908	0.715232
145.5	0.0364	0.5206	-0.2326	-1.1003	-0.9851	1.2801	2.1417		145.5	0.24528	0.247	0.17378	0.18111	0.19654	0.17358	0.2029										145.5	0.243431	0.22214	0.172687	0.170396	0.19014	0.168087	0.193683										145.5	0.644827	0.760379	0.712138	0.953051	0.76592	0.867228
147.6	0.0804	0.5233	-0.2078	-1.1194	-1.0728	1.2621	2.1088		147.6	0.28901	0.24923	0.19852	0.16194	0.10877	0.15464	0.1705										147.6	0.287161	0.22437	0.197427	0.151226	0.10237	0.149147	0.161283										147.6	0.760664	0.768012	0.814162	0.84583	0.412365	0.769509
149.7	0.088	0.5212	-0.2474	-1.0863	-1.0959	1.2759	2.1161		149.7	0.29633	0.24665	0.15887	0.19496	0.08561	0.16749	0.17831										149.7	0.294481	0.22179	0.157777	0.184246	0.0792099	0.161997	0.169093										149.7	0.780054	0.759181	0.650651	1.03052	0.319073	0.835807
151.8	0.0892	0.5149	-0.2573	-1.0749	-1.1166	1.258	2.138		151.8	0.29726	0.23987	0.14892	0.20629	0.06485	0.14865	0.20071										151.8	0.295411	0.21501	0.147827	0.195576	0.0584499	0.143157	0.191493										151.8	0.782518	0.735973	0.609619	1.09389	0.235447	0.738604
153.9	0.0628	0.506	-0.2499	-1.1067	-1.1235	1.2759	2.099		153.9	0.27058	0.23049	0.15626	0.17442	0.05789	0.1656	0.16222										153.9	0.268731	0.20563	0.155167	0.163706	0.0514899	0.160107	0.153003										153.9	0.711845	0.703866	0.639888	0.915633	0.207411	0.826056
156	0.0528	0.5384	-0.2524	-1.0978	-1.0993	1.3021	2.0893		156	0.26031	0.26242	0.15371	0.18325	0.08203	0.19086	0.15302										156	0.258461	0.23756	0.152617	0.172536	0.0756299	0.185367	0.143803										156	0.68464	0.813161	0.629372	0.965021	0.304652	0.956383
158.1	0.0327	0.5452	-0.2598	-1.1092	-1.0313	1.3297	2.0661		158.1	0.23993	0.26874	0.14625	0.17178	0.14996	0.21752	0.13033										158.1	0.238081	0.24388	0.145157	0.161066	0.14356	0.212027	0.121113										158.1	0.630655	0.834795	0.598608	0.900867	0.578286	1.09393
160.2	0.0402	0.5379	-0.2586	-1.1156	-0.9805	1.309	2.0661		160.2	0.24716	0.26096	0.1474	0.1653	0.2007	0.19587	0.13083										160.2	0.245311	0.2361	0.146307	0.154586	0.1943	0.190377	0.121613										160.2	0.649807	0.808164	0.60335	0.864623	0.782677	0.982231
162.3	0.0377	0.5238	-0.2524	-1.1054	-0.9321	1.3049	2.0783		162.3	0.24438	0.24639	0.15355	0.17543	0.24904	0.19083	0.14353										162.3	0.242531	0.22153	0.152457	0.164716	0.24264	0.185337	0.134313										162.3	0.642443	0.758291	0.628712	0.921282	0.977399	0.956228
164.4	0.0201	0.5117	-0.2586	-1.1092	-0.9551	1.3421	2.082		164.4	0.2265	0.23381	0.14729	0.17156	0.22598	0.22709	0.14774										164.4	0.224651	0.20895	0.146197	0.160846	0.21958	0.221597	0.138523										164.4	0.59508	0.71523	0.602897	0.899637	0.884509	1.14331
166.5	0.0591	0.5233	-0.2685	-1.1067	-1.0255	1.3339	2.0698		166.5	0.26523	0.24493	0.13734	0.17399	0.15552	0.21794	0.13604										166.5	0.263381	0.22007	0.136247	0.163276	0.14912	0.212447	0.126823										166.5	0.697673	0.753294	0.561864	0.913228	0.600683	1.0961
168.6	0.0465	0.5374	-0.2833	-1.1257	-1.0613	1.309	2.0674		168.6	0.25235	0.25856	0.12249	0.15492	0.11966	0.1921	0.13415										168.6	0.250501	0.2337	0.121397	0.144206	0.11326	0.186607	0.124933										168.6	0.663555	0.799949	0.500625	0.806566	0.456232	0.96278
170.7	0.0754	0.5306	-0.2858	-1.1257	-1.0924	1.2497	2.0722		170.7	0.28098	0.25128	0.11993	0.15484	0.08849	0.13186	0.13945										170.7	0.279131	0.22642	0.118837	0.144126	0.0820899	0.126367	0.130233										170.7	0.739393	0.775029	0.490068	0.806119	0.330674	0.651978
172.8	0.0515	0.529	-0.2858	-1.1206	-1.1143	1.2676	2.0503		172.8	0.2568	0.2492	0.11988	0.15987	0.06653	0.14881	0.11806										172.8	0.254951	0.22434	0.118787	0.149156	0.0601299	0.143317	0.108843										172.8	0.675343	0.76791	0.489862	0.834252	0.242215	0.73943
174.9	0.0591	0.5259	-0.3118	-1.1384	-1.0924	1.2387	2.021		174.9	0.26413	0.24563	0.09382	0.142	0.08837	0.11897	0.08926										174.9	0.262281	0.22077	0.092727	0.131286	0.0819699	0.113477	0.0800428										174.9	0.694759	0.75569	0.382394	0.734303	0.33019	0.585473
177	0.0176	0.5348	-0.3031	-1.113	-1.0716	1.2539	2.043		177	0.22235	0.25405	0.10247	0.16733	0.10911	0.13323	0.11177										177	0.220501	0.22919	0.101377	0.156616	0.10271	0.127737	0.102553										177	0.584087	0.784511	0.418065	0.875977	0.413735	0.659046
179.1	-0.0075	0.5295	-0.2883	-1.1079	-1.0232	1.2359	2.0405		179.1	0.19698	0.24827	0.11722	0.17236	0.15745	0.11428	0.10977										179.1	0.195131	0.22341	0.116127	0.161646	0.15105	0.108787	0.100553										179.1	0.516884	0.764726	0.478892	0.904111	0.608458	0.561275
181.2	0.044	0.5096	-0.2672	-1.1029	-0.9955	1.2345	2.0832		181.2	0.2482	0.2279	0.13826	0.17728	0.18508	0.11194	0.15298										181.2	0.246351	0.20304	0.137167	0.166566	0.17868	0.106447	0.143763										181.2	0.652562	0.695	0.565658	0.931629	0.719756	0.549202
183.3	0.0063	0.4908	-0.2808	-1.1321	-1.0036	1.2428	2.1015		183.3	0.21023	0.20862	0.12461	0.14801	0.17692	0.1193	0.17178										183.3	0.208381	0.18376	0.123517	0.137296	0.17052	0.113807	0.162563										183.3	0.551983	0.629005	0.509368	0.767918	0.686886	0.587176
185.4	0.005	0.4887	-0.2722	-1.1308	-1.0543	1.2594	2.0808		185.4	0.20865	0.20604	0.13316	0.14924	0.12616	0.13495	0.15159										185.4	0.206801	0.18118	0.132067	0.138526	0.11976	0.129457	0.142373										185.4	0.547797	0.620174	0.544627	0.774797	0.482416	0.66792
187.5	0.0063	0.4966	-0.3254	-1.1333	-1.1351	1.2483	2.0954		187.5	0.20967	0.21347	0.0799	0.14667	0.0453	0.12291	0.16669										187.5	0.207821	0.18861	0.078807	0.135956	0.0388999	0.117417	0.157473										187.5	0.550499	0.645607	0.32499	0.760423	0.156696	0.605801
189.6	0.0151	0.4871	-0.3056	-1.146	-1.1535	1.2373	2.0625		189.6	0.2182	0.20349	0.09965	0.1339	0.02684	0.11097	0.1343										189.6	0.216351	0.17863	0.098557	0.123186	0.0204399	0.105477	0.125083										189.6	0.573094	0.611445	0.406436	0.688998	0.0823359	0.544198
191.7	0.0038	0.4803	-0.2759	-1.1194	-1.1812	1.2442	2.0259		191.7	0.20662	0.19621	0.12929	0.16042	-0.000926097	0.11692	0.0982										191.7	0.204771	0.17135	0.128197	0.149706	-0.00732616	0.111427	0.0889828										191.7	0.54242	0.586526	0.528667	0.837329	-0.0295112	0.574896
193.8	0.0038	0.4929	-0.3056	-1.113	-1.1628	1.2539	2.0198		193.8	0.20635	0.20834	0.09954	0.16675	0.01741	0.12568	0.09261										193.8	0.204501	0.18348	0.098447	0.156036	0.0110099	0.120187	0.0833928										193.8	0.541705	0.628047	0.405982	0.872733	0.0443501	0.620093
195.9	-0.0063	0.5034	-0.3043	-1.1105	-1.1258	1.2539	2.0101		195.9	0.19597	0.21836	0.10079	0.16918	0.05435	0.12474	0.08341										195.9	0.194121	0.1935	0.099697	0.158466	0.0479499	0.119247	0.0741928										195.9	0.514209	0.662345	0.411137	0.886325	0.193151	0.615243
198	-0.0402	0.5028	-0.2747	-1.1295	-1.0463	1.2883	2.0369		198	0.1618	0.21728	0.13033	0.15011	0.13379	0.15819	0.11072										198	0.159951	0.19242	0.129237	0.139396	0.12739	0.152697	0.101503										198	0.423696	0.658648	0.532956	0.779663	0.513151	0.787825
200.1	-0.0352	0.4981	-0.266	-1.1117	-1.029	1.2814	2.0235		200.1	0.16652	0.21211	0.13898	0.16784	0.15103	0.15035	0.09782										200.1	0.164671	0.18725	0.137887	0.157126	0.14463	0.144857	0.0886028										200.1	0.436199	0.640951	0.568627	0.87883	0.582597	0.747375
202.2	-0.0327	0.4688	-0.2907	-1.1346	-1.007	1.2787	2.0783		202.2	0.16875	0.18233	0.11423	0.14486	0.17296	0.14671	0.15313										202.2	0.166901	0.15747	0.113137	0.134146	0.16656	0.141217	0.143913										202.2	0.442106	0.539015	0.466562	0.750299	0.670935	0.728595
204.3	-0.0276	0.4992	-0.266	-1.1244	-1.0751	1.2925	2.1039		204.3	0.17357	0.21225	0.13887	0.15499	0.1048	0.15956	0.17923										204.3	0.171721	0.18739	0.137777	0.144276	0.0983999	0.154067	0.170013										204.3	0.454873	0.641431	0.568174	0.806958	0.396373	0.794893
206.4	-0.0264	0.4929	-0.2969	-1.1448	-1.1109	1.2607	2.1051		206.4	0.1745	0.20548	0.10792	0.13452	0.06894	0.12682	0.18094										206.4	0.172651	0.18062	0.106827	0.123806	0.0625399	0.121327	0.171723										206.4	0.457337	0.618257	0.44054	0.692466	0.251923	0.625974
208.5	0.0339	0.495	-0.3019	-1.1181	-1.1639	1.2759	2.099		208.5	0.23452	0.2071	0.10286	0.16115	0.01588	0.14108	0.17534										208.5	0.232671	0.18224	0.101767	0.150436	0.00947993	0.135587	0.166123										208.5	0.616325	0.623802	0.419673	0.841412	0.038187	0.699547
210.6	0.0364	0.5013	-0.3105	-1.1194	-1.1904	1.2621	2.0637		210.6	0.23674	0.21292	0.09421	0.15978	-0.01068	0.12633	0.14055										210.6	0.234891	0.18806	0.093117	0.149066	-0.0170801	0.120837	0.131333										210.6	0.622205	0.643724	0.384002	0.833749	-0.0688017	0.623446
212.7	0.0415	0.4981	-0.313	-1.1016	-1.142	1.2525	2.0052		212.7	0.24157	0.20925	0.09166	0.1775	0.03765	0.11579	0.08255										212.7	0.239721	0.18439	0.090567	0.166786	0.0312499	0.110297	0.0733328										212.7	0.635	0.631162	0.373486	0.93286	0.125881	0.569066
214.8	-0.0038	0.506	-0.287	-1.127	-1.1005	1.2773	2.0101		214.8	0.19599	0.21667	0.1176	0.15203	0.07909	0.13964	0.08796										214.8	0.194141	0.19181	0.116507	0.141316	0.0726899	0.134147	0.0787428										214.8	0.514262	0.65656	0.480459	0.790402	0.292809	0.692118
216.9	-0.0214	0.4929	-0.2833	-1.1244	-1.0301	1.2442	1.9881		216.9	0.17812	0.20309	0.12125	0.15456	0.14943	0.1056	0.06646										216.9	0.176271	0.17823	0.120157	0.143846	0.14303	0.100107	0.0572428										216.9	0.466926	0.610076	0.495511	0.804553	0.576152	0.516492
219	-0.0402	0.4898	-0.2709	-1.1029	-0.9897	1.2387	2.0503		219	0.15904	0.19951	0.1336	0.17599	0.18977	0.09916	0.12917										219	0.157191	0.17465	0.132507	0.165276	0.18337	0.0936668	0.119953										219	0.416385	0.597822	0.546441	0.924414	0.738649	0.483265
221.1	-0.0101	0.4678	-0.2784	-1.1117	-1.0024	1.258	2.0674		221.1	0.18887	0.17704	0.12604	0.16712	0.17701	0.11751	0.14677										221.1	0.187021	0.15218	0.124947	0.156406	0.17061	0.112017	0.137553										221.1	0.495402	0.520908	0.515265	0.874803	0.687249	0.57794
223.2	-0.0176	0.4746	-0.3056	-1.1232	-1.0313	1.2676	2.0795		223.2	0.18109	0.18336	0.09879	0.15554	0.14804	0.12617	0.15938										223.2	0.179241	0.1585	0.097697	0.144826	0.14164	0.120677	0.150163										223.2	0.474793	0.542541	0.402889	0.810034	0.570552	0.622621
225.3	-0.0188	0.4783	-0.2685	-1.1346	-1.1328	1.2456	2.0747		225.3	0.17962	0.18658	0.13583	0.14407	0.04648	0.10323	0.15508										225.3	0.177771	0.16172	0.134737	0.133356	0.0400799	0.0977368	0.145863										225.3	0.470899	0.553563	0.555637	0.74588	0.16145	0.504264
227.4	-0.0188	0.4751	-0.2833	-1.1244	-1.2043	1.2442	2.0344		227.4	0.17934	0.18291	0.12098	0.1542	-0.02508	0.10088	0.11529										227.4	0.177491	0.15805	0.119887	0.143486	-0.0314801	0.0953868	0.106073										227.4	0.470158	0.541001	0.494398	0.802539	-0.126808	0.492139
229.5	-0.0013	0.4814	-0.2907	-1.1219	-1.2043	1.2373	2.0405		229.5	0.19657	0.18873	0.11353	0.15663	-0.02514	0.09304	0.12189										229.5	0.194721	0.16387	0.112437	0.145916	-0.0315401	0.0875468	0.112673										229.5	0.515798	0.560922	0.463675	0.816131	-0.127049	0.45169
231.6	0.0088	0.4678	-0.2994	-1.1359	-1.1985	1.269	2.0235		231.6	0.20639	0.17465	0.10477	0.14256	-0.0194	0.1238	0.1054										231.6	0.204541	0.14979	0.103677	0.131846	-0.0258001	0.118307	0.0961828										231.6	0.541811	0.512727	0.42755	0.737435	-0.103928	0.610393
233.7	-0.0151	0.4903	-0.3241	-1.1219	-1.1835	1.2497	2.0015		233.7	0.18221	0.19668	0.08002	0.15648	-0.00446	0.10355	0.0839										233.7	0.180361	0.17182	0.078927	0.145766	-0.0108601	0.0980568	0.0746828										233.7	0.47776	0.588135	0.325484	0.815292	-0.0437464	0.505915
235.8	-0.0138	0.4945	-0.292	-1.1232	-1.097	1.2414	1.9918		235.8	0.18324	0.2004	0.11207	0.15511	0.08197	0.09431	0.07471										235.8	0.181391	0.17554	0.110977	0.144396	0.0755699	0.0888168	0.0654928										235.8	0.480488	0.600868	0.457654	0.807629	0.30441	0.458242
237.9	-0.0515	0.4735	-0.3081	-1.1346	-1.0762	1.2511	1.9711		237.9	0.14526	0.17892	0.09591	0.14364	0.10271	0.10307	0.05451										237.9	0.143411	0.15406	0.094817	0.132926	0.0963099	0.0975768	0.0452928										237.9	0.379883	0.527343	0.391013	0.743475	0.387955	0.503438
240	-0.0276	0.4589	-0.2982	-1.146	-1.0947	1.2263	2.0283		240	0.16889	0.16385	0.10576	0.13217	0.08415	0.07732	0.11222										240	0.167041	0.13899	0.104667	0.121456	0.0777499	0.0718268	0.103003										240	0.442476	0.475759	0.431633	0.679322	0.313191	0.370584
242.1	-0.039	0.4657	-0.3266	-1.1372	-1.1005	1.2842	2.0125		242.1	0.15721	0.17017	0.0773	0.1409	0.07829	0.13428	0.09692										242.1	0.155361	0.14531	0.076207	0.130186	0.0718899	0.128787	0.0877028										242.1	0.411537	0.497392	0.314267	0.72815	0.289586	0.664464
244.2	-0.0364	0.4678	-0.3514	-1.1321	-1.187	1.3104	2.0198		244.2	0.15954	0.17179	0.05245	0.14592	-0.00827	0.15954	0.10473										244.2	0.157691	0.14693	0.051357	0.135206	-0.0146701	0.154047	0.0955128										244.2	0.417709	0.502937	0.211789	0.756228	-0.0590938	0.79479
246.3	-0.0666	0.4971	-0.334	-1.1524	-1.2297	1.3201	2.0308		246.3	0.12906	0.20062	0.0698	0.12555	-0.05104	0.16829	0.11623										246.3	0.127211	0.17576	0.068707	0.114836	-0.0574401	0.162797	0.107013										246.3	0.33697	0.601621	0.283338	0.642295	-0.231379	0.839935
248.4	-0.0327	0.4845	-0.3056	-1.1664	-1.2689	1.287	2.0198		248.4	0.16269	0.18754	0.09814	0.11148	-0.0903	0.13425	0.10574										248.4	0.160841	0.16268	0.097047	0.100766	-0.0967001	0.128757	0.0965228										248.4	0.426053	0.556849	0.400209	0.563599	-0.389526	0.664309
250.5	-0.0201	0.4856	-0.3353	-1.1765	-1.2216	1.2594	2.0064		250.5	0.17501	0.18816	0.06839	0.10131	-0.04306	0.10571	0.09284										250.5	0.173161	0.1633	0.067297	0.0905957	-0.0494601	0.100217	0.0836228										250.5	0.458688	0.558971	0.277524	0.506717	-0.199234	0.517059
252.6	-0.0503	0.461	-0.3081	-1.1905	-1.1362	1.2607	2.0076		252.6	0.14454	0.16309	0.09554	0.08724	0.04228	0.10606	0.09455										252.6	0.142691	0.13823	0.094447	0.0765257	0.0358799	0.100567	0.0853328										252.6	0.377975	0.473157	0.389487	0.428021	0.144531	0.518865
254.7	-0.049	0.4678	-0.3439	-1.1626	-1.1062	1.2676	1.9869		254.7	0.14556	0.16941	0.05968	0.11506	0.07222	0.11202	0.07435										254.7	0.143711	0.14455	0.058587	0.104346	0.0658199	0.106527	0.0651328										254.7	0.380677	0.49479	0.241605	0.583623	0.265135	0.549615
256.8	-0.0402	0.4756	-0.3427	-1.1562	-1.0878	1.287	1.9857		256.8	0.15408	0.17673	0.06083	0.12139	0.09055	0.13048	0.07366										256.8	0.152231	0.15187	0.059737	0.110676	0.0841499	0.124987	0.0644428										256.8	0.403246	0.519847	0.246347	0.619027	0.338972	0.644858
258.9	-0.0302	0.4615	-0.318	-1.188	-1.1109	1.2621	2.0027		258.9	0.16381	0.16216	0.08547	0.08952	0.06739	0.10463	0.09116										258.9	0.161961	0.1373	0.084377	0.0788057	0.0609899	0.0991368	0.0819428										258.9	0.42902	0.469974	0.347959	0.440773	0.245679	0.511487
261	-0.0478	0.4584	-0.3328	-1.1829	-1.1316	1.2732	2.0015		261	0.14593	0.15858	0.07062	0.09455	0.04663	0.11479	0.09047										261	0.144081	0.13372	0.069527	0.0838357	0.0402299	0.109297	0.0812528										261	0.381657	0.45772	0.28672	0.468907	0.162054	0.563907
263.1	-0.0591	0.4636	-0.3452	-1.1168	-1.1743	1.2373	2.043		263.1	0.13436	0.1633	0.05817	0.16058	0.00387	0.07795	0.13247										263.1	0.132511	0.13844	0.057077	0.149866	-0.00253007	0.0724568	0.123253										263.1	0.351009	0.473876	0.235378	0.838224	-0.0101916	0.373834
265.2	-0.0264	0.4767	-0.3353	-1.1435	-1.2077	1.2663	2.0393		265.2	0.16678	0.17593	0.06801	0.1338	-0.02959	0.106	0.12928										265.2	0.164931	0.15107	0.066917	0.123086	-0.0359901	0.100507	0.120063										265.2	0.436887	0.517108	0.275957	0.688439	-0.144975	0.518556
267.3	-0.0302	0.4798	-0.3501	-1.16	-1.1985	1.2704	2.0393		267.3	0.16271	0.17855	0.05316	0.11723	-0.02046	0.10916	0.12978										267.3	0.160861	0.15369	0.052067	0.106516	-0.0268601	0.103667	0.120563										267.3	0.426106	0.526076	0.214717	0.59576	-0.108197	0.534859
269.4	-0.0063	0.4558	-0.3415	-1.1448	-1.1489	1.2083	2.0113		269.4	0.18633	0.15407	0.06171	0.13236	0.02908	0.04611	0.10229										269.4	0.184481	0.12921	0.060617	0.121646	0.0226799	0.0406168	0.0930728										269.4	0.488674	0.442282	0.249976	0.680385	0.0913591	0.209559
271.5	0.005	0.4484	-0.3724	-1.1295	-1.1132	1.2194	1.9893		271.5	0.19736	0.1462	0.03075	0.14759	0.06472	0.05627	0.08079										271.5	0.195511	0.12134	0.029657	0.136876	0.0583199	0.0507768	0.0715728										271.5	0.517891	0.415343	0.122302	0.765568	0.234924	0.261978
273.6	-0.0201	0.45	-0.3378	-1.1333	-1.1028	1.2373	2.004		273.6	0.17198	0.14732	0.0653	0.14372	0.07506	0.07323	0.096										273.6	0.170131	0.12246	0.064207	0.133006	0.0686599	0.0677368	0.0867828										273.6	0.450662	0.419177	0.264781	0.743923	0.276575	0.349482
275.7	-0.0314	0.4547	-0.36	-1.1359	-1.0993	1.2373	1.954		275.7	0.16041	0.15154	0.04304	0.14104	0.0785	0.07228	0.0465										275.7	0.158561	0.12668	0.041947	0.130326	0.0720999	0.0667868	0.0372828										275.7	0.420014	0.433622	0.172984	0.728933	0.290432	0.34458
277.8	-0.0201	0.4746	-0.3192	-1.1422	-1.1616	1.2401	1.9796		277.8	0.17143	0.17096	0.08379	0.13467	0.01613	0.07414	0.0726										277.8	0.169581	0.1461	0.082697	0.123956	0.00972993	0.0686468	0.0633828										277.8	0.449205	0.500096	0.341031	0.693305	0.039194	0.354177
279.9	-0.0352	0.4531	-0.3204	-1.1435	-1.1847	1.2456	2.0027		279.9	0.15605	0.14899	0.08254	0.1333	-0.00703	0.0787	0.09621										279.9	0.154201	0.12413	0.081447	0.122586	-0.0134301	0.0732068	0.0869928										279.9	0.408464	0.424893	0.335877	0.685642	-0.0540988	0.377704
282	-0.039	0.4667	-0.3749	-1.1892	-1.1662	1.2635	2.0137		282	0.15198	0.16211	0.02798	0.08753	0.01141	0.09565	0.10771										282	0.150131	0.13725	0.026887	0.0768157	0.00500993	0.0901568	0.0984928										282	0.397683	0.469803	0.110878	0.429643	0.020181	0.465156
284.1	-0.0327	0.4814	-0.365	-1.1664	-1.1708	1.2814	2.0661		284.1	0.158	0.17633	0.03783	0.11025	0.00675	0.11261	0.16062										284.1	0.156151	0.15147	0.036737	0.0995357	0.000349934	0.107117	0.151403										284.1	0.41363	0.518477	0.151499	0.55672	0.0014096	0.552659
286.2	-0.054	0.483	-0.3551	-1.1816	-1.1974	1.2883	2.0661		286.2	0.13643	0.17746	0.04768	0.09498	-0.01991	0.11857	0.16112										286.2	0.134581	0.1526	0.046587	0.0842657	-0.0263101	0.113077	0.151903										286.2	0.356493	0.522345	0.192119	0.471312	-0.105982	0.583409
288.3	-0.0226	0.4751	-0.365	-1.1524	-1.142	1.2525	2.0296		288.3	0.16755	0.16908	0.03772	0.12411	0.03543	0.08182	0.12513										288.3	0.165701	0.14422	0.036627	0.113396	0.0290299	0.0763268	0.115913										288.3	0.438927	0.493661	0.151045	0.634241	0.116938	0.393801
290.4	-0.0176	0.4537	-0.3575	-1.1499	-1.1328	1.2318	2.004		290.4	0.17228	0.1472	0.04517	0.12654	0.04456	0.06018	0.10003										290.4	0.170431	0.12234	0.044077	0.115826	0.0381599	0.0546868	0.0908128										290.4	0.451456	0.418766	0.181768	0.647832	0.153715	0.282152
292.5	-0.0402	0.4385	-0.3402	-1.1422	-1.1293	1.207	1.9759		292.5	0.1494	0.13153	0.06242	0.13417	0.048	0.03444	0.07244										292.5	0.147551	0.10667	0.061327	0.123456	0.0415999	0.0289468	0.0632228										292.5	0.390849	0.365128	0.252904	0.690508	0.167572	0.149348
294.6	-0.044	0.449	-0.3081	-1.1511	-1.1005	1.2318	1.9662		294.6	0.14533	0.14155	0.09446	0.12519	0.07674	0.05829	0.06324										294.6	0.143481	0.11669	0.093367	0.114476	0.0703399	0.0527968	0.0540228										294.6	0.380068	0.399426	0.385033	0.640282	0.283343	0.2724
296.7	-0.0565	0.4636	-0.3204	-1.1333	-1.1201	1.229	1.9662		296.7	0.13255	0.15567	0.08211	0.14292	0.05708	0.05455	0.06375										296.7	0.130701	0.13081	0.081017	0.132206	0.0506799	0.0490568	0.0545328										296.7	0.346215	0.447759	0.334103	0.739448	0.204148	0.253104
298.8	-0.0314	0.449	-0.3353	-1.1346	-1.142	1.2014	1.9893		298.8	0.15738	0.1406	0.06715	0.14155	0.03512	0.02601	0.08735										298.8	0.155531	0.11574	0.066057	0.130836	0.0287199	0.0205168	0.0781328										298.8	0.411987	0.396174	0.27241	0.731786	0.115689	0.105855
300.9	-0.0352	0.4406	-0.3427	-1.1321	-1.1535	1.2083	1.9771		300.9	0.1533	0.13172	0.0597	0.14398	0.02355	0.03196	0.07566										300.9	0.151451	0.10686	0.058607	0.133266	0.0171499	0.0264668	0.0664428										300.9	0.40118	0.365778	0.241687	0.745377	0.0690832	0.136553
303	-0.044	0.4484	-0.3093	-1.1511	-1.1385	1.218	2.0076		303	0.14422	0.13904	0.09305	0.12491	0.03849	0.04072	0.10666										303	0.142371	0.11418	0.091957	0.114196	0.0320899	0.0352268	0.0974428										303	0.377128	0.390835	0.379218	0.638715	0.129264	0.18175
305.1	-0.0452	0.4578	-0.3551	-1.141	-1.1235	1.2442	2.0271		305.1	0.14275	0.14797	0.04719	0.13493	0.05343	0.06598	0.12667										305.1	0.140901	0.12311	0.046097	0.124216	0.0470299	0.0604868	0.117453										305.1	0.373234	0.421402	0.190098	0.694759	0.189445	0.312076
307.2	-0.0327	0.4725	-0.3229	-1.1537	-1.1097	1.2125	2.021		307.2	0.15497	0.16219	0.07934	0.12216	0.06717	0.03333	0.12107										307.2	0.153121	0.13733	0.078247	0.111446	0.0607699	0.0278368	0.111853										307.2	0.405604	0.470076	0.32268	0.623334	0.244793	0.143622
309.3	-0.0352	0.4385	-0.3229	-1.1638	-1.0866	1.2166	1.9869		309.3	0.1522	0.12771	0.07929	0.11199	0.09021	0.03649	0.08748										309.3	0.150351	0.10285	0.078197	0.101276	0.0838099	0.0309968	0.0782628										309.3	0.398266	0.352052	0.322474	0.566452	0.337602	0.159925
311.4	-0.0628	0.4285	-0.3402	-1.1791	-1.1028	1.2221	1.9711		311.4	0.12432	0.11724	0.06193	0.09662	0.07394	0.04105	0.07218										311.4	0.122471	0.0923797	0.060837	0.0859057	0.0675399	0.0355568	0.0629628										311.4	0.324414	0.316214	0.250884	0.480485	0.272064	0.183452
313.5	-0.0176	0.4317	-0.3204	-1.1842	-1.1005	1.2221	1.9735		313.5	0.16925	0.11996	0.08168	0.09145	0.07618	0.0401	0.07509										313.5	0.167401	0.0950997	0.080587	0.0807357	0.0697799	0.0346068	0.0658728										313.5	0.44343	0.325524	0.33233	0.451568	0.281087	0.178551
315.6	-0.0113	0.4526	-0.3204	-1.1867	-1.1639	1.2276	1.9406		315.6	0.17527	0.14038	0.08162	0.08887	0.01272	0.04466	0.04269										315.6	0.173421	0.11552	0.080527	0.0781557	0.00631993	0.0391668	0.0334728										315.6	0.459377	0.395421	0.332083	0.437138	0.0254579	0.202078
317.7	-0.0352	0.4552	-0.3019	-1.1676	-1.172	1.2345	1.9394		317.7	0.1511	0.14251	0.10007	0.1079	0.00456	0.05062	0.042										317.7	0.149251	0.11765	0.098977	0.0971857	-0.00184007	0.0451268	0.0327828										317.7	0.395352	0.402712	0.408168	0.543576	-0.00741213	0.232828
319.8	-0.0264	0.439	-0.3056	-1.1727	-1.1778	1.3063	1.9613		319.8	0.15962	0.12583	0.09632	0.10273	-0.0013	0.12147	0.0644										319.8	0.157771	0.10097	0.095227	0.0920157	-0.00770007	0.115977	0.0551828										319.8	0.417921	0.345617	0.392703	0.514659	-0.0310173	0.598372
321.9	-0.0691	0.4427	-0.3019	-1.1829	-1.1489	1.2773	1.9771		321.9	0.11664	0.12905	0.09996	0.09246	0.02753	0.09153	0.08071										321.9	0.114791	0.10419	0.098867	0.0817457	0.0211299	0.0860368	0.0714928										321.9	0.304071	0.356639	0.407714	0.457217	0.0851154	0.443899
324	-0.0704	0.4526	-0.3303	-1.2045	-1.1662	1.2566	1.9735		324	0.11507	0.13848	0.07151	0.07079	0.01017	0.06989	0.07761										324	0.113221	0.11362	0.070417	0.0600757	0.00376993	0.0643968	0.0683928										324	0.299912	0.388918	0.29039	0.336013	0.015186	0.332249
326.1	-0.0754	0.4662	-0.3254	-1.1867	-1.1651	1.287	1.9723		326.1	0.10979	0.1516	0.07636	0.08851	0.01121	0.09934	0.07692										326.1	0.107941	0.12674	0.075267	0.0777957	0.00480993	0.0938468	0.0677028										326.1	0.285926	0.433827	0.310391	0.435124	0.0193753	0.484194
328.2	-0.0817	0.4552	-0.3229	-1.2172	-1.1605	1.269	1.982		328.2	0.10322	0.14012	0.0788	0.05794	0.01575	0.0804	0.08712										328.2	0.101371	0.11526	0.077707	0.0472257	0.00934993	0.0749068	0.0779028										328.2	0.268522	0.394531	0.320453	0.264141	0.0376633	0.386475
330.3	-0.0503	0.4401	-0.3365	-1.1905	-1.1397	1.2456	1.9662		330.3	0.13434	0.12455	0.06515	0.08457	0.03649	0.05605	0.07183										330.3	0.132491	0.0996897	0.064057	0.0738557	0.0300899	0.0505568	0.0626128										330.3	0.350956	0.341236	0.264163	0.413087	0.121208	0.260843
332.4	-0.093	0.428	-0.3353	-1.1524	-1.1351	1.2911	1.9845		332.4	0.09137	0.11197	0.06629	0.1226	0.04102	0.10061	0.09063										332.4	0.0895207	0.0871097	0.065197	0.111886	0.0346199	0.0951168	0.0814128										332.4	0.237133	0.298175	0.268864	0.625795	0.139456	0.490746
334.5	-0.0917	0.4265	-0.3526	-1.1651	-1.1674	1.2607	1.9759		334.5	0.09239	0.10999	0.04894	0.10983	0.00866	0.06927	0.08254										334.5	0.0905407	0.0851297	0.047847	0.0991157	0.00225993	0.0637768	0.0733228										334.5	0.239834	0.291397	0.197315	0.55437	0.00910344	0.329051
336.6	-0.0478	0.4442	-0.3526	-1.1867	-1.1397	1.2828	1.9869		336.6	0.13602	0.12722	0.04889	0.08815	0.0363	0.09042	0.09404										336.6	0.134171	0.10236	0.047797	0.0774357	0.0298999	0.0849268	0.0848228										336.6	0.355407	0.350375	0.197108	0.433111	0.120443	0.438172
338.7	-0.0528	0.4385	-0.3588	-1.1626	-1.157	1.2663	1.9979		338.7	0.13074	0.12104	0.04263	0.11218	0.01894	0.07298	0.10555										338.7	0.128891	0.0961797	0.041537	0.101466	0.0125399	0.0674868	0.0963328										338.7	0.34142	0.329221	0.171293	0.567514	0.0505132	0.348192
340.8	-0.0515	0.4427	-0.3662	-1.1842	-1.1778	1.2897	2.0064		340.8	0.13177	0.12476	0.03518	0.09051	-0.00192	0.09544	0.11455										340.8	0.129921	0.0998997	0.034087	0.0797957	-0.00832007	0.0899468	0.105333										340.8	0.344149	0.341954	0.14057	0.446311	-0.0335148	0.464072
342.9	-0.0578	0.4359	-0.3378	-1.146	-1.1708	1.269	1.9881		342.9	0.12519	0.11748	0.06353	0.12864	0.00502	0.07379	0.09676										342.9	0.123341	0.0926197	0.062437	0.117926	-0.00138007	0.0682968	0.0875428										342.9	0.326719	0.317035	0.257482	0.659578	-0.00555916	0.352371
345	-0.0528	0.4338	-0.3736	-1.1778	-1.1593	1.3063	2.0296		345	0.12991	0.11491	0.02767	0.09677	0.01645	0.11015	0.13876										345	0.128061	0.0900497	0.026577	0.0860557	0.0100499	0.104657	0.129543										345	0.339222	0.308238	0.1096	0.481324	0.040483	0.539967
347.1	-0.0528	0.4291	-0.3464	-1.1969	-1.1397	1.2814	1.9759		347.1	0.12964	0.10973	0.05482	0.07759	0.03599	0.08431	0.08557										347.1	0.127791	0.0848697	0.053727	0.0668757	0.0295899	0.0788168	0.0763528										347.1	0.338507	0.290507	0.221563	0.374047	0.119194	0.406648
349.2	-0.0716	0.4176	-0.3439	-1.2121	-1.0993	1.2732	1.9711		349.2	0.11056	0.09775	0.05726	0.06232	0.07633	0.07516	0.08127										349.2	0.108711	0.0728897	0.056167	0.0516057	0.0699299	0.0696668	0.0720528										349.2	0.287965	0.2495	0.231625	0.288639	0.281691	0.359439
351.3	-0.0653	0.417	-0.334	-1.1892	-1.0739	1.2332	1.9381		351.3	0.11659	0.09668	0.06711	0.08515	0.10167	0.03422	0.04878										351.3	0.114741	0.0718197	0.066017	0.0744357	0.0952699	0.0287268	0.0395628										351.3	0.303938	0.245837	0.272245	0.416331	0.383765	0.148213
353.4	-0.0427	0.4181	-0.3514	-1.1511	-1.0809	1.258	1.9528		353.4	0.13891	0.0973	0.04966	0.12318	0.09461	0.05808	0.06398										353.4	0.137061	0.0724397	0.048567	0.112466	0.0882099	0.0525868	0.0547628										353.4	0.363062	0.247959	0.200284	0.629039	0.355326	0.271317
355.5	-0.049	0.4312	-0.36	-1.1575	-1.1362	1.2801	1.9613		355.5	0.13234	0.10992	0.041	0.11671	0.03924	0.07923	0.07299										355.5	0.130491	0.0850597	0.039907	0.105996	0.0328399	0.0737368	0.0637728										355.5	0.345659	0.291157	0.164571	0.592851	0.132285	0.380438
357.6	-0.0478	0.4217	-0.3947	-1.1943	-1.2101	1.2801	1.9503		357.6	0.13326	0.09995	0.00625	0.07983	-0.03472	0.07829	0.06249										357.6	0.131411	0.0750897	0.00515702	0.0691157	-0.0411201	0.0727968	0.0532728										357.6	0.348096	0.25703	0.0212668	0.386576	-0.165639	0.375588
359.7	-0.0427	0.4265	-0.3712	-1.2083	-1.2008	1.2759	1.9601		359.7	0.13809	0.10427	0.0297	0.06576	-0.02548	0.07315	0.0728										359.7	0.136241	0.0794097	0.028607	0.0550457	-0.0318801	0.0676568	0.0635828										359.7	0.36089	0.271818	0.117971	0.30788	-0.128419	0.349069
361.8	-0.0465	0.4259	-0.3501	-1.2108	-1.2285	1.3021	1.9515		361.8	0.13401	0.10319	0.05074	0.06319	-0.05324	0.0984	0.0647										361.8	0.132161	0.0783297	0.049647	0.0524757	-0.0596401	0.0929068	0.0554828										361.8	0.350082	0.268121	0.204738	0.293505	-0.240241	0.479344
363.9	-0.0704	0.4427	-0.3897	-1.1994	-1.2216	1.2704	1.9857		363.9	0.10984	0.11952	0.01109	0.07452	-0.0464	0.06576	0.09941										363.9	0.107991	0.0946597	0.00999702	0.0638057	-0.0528001	0.0602668	0.0901928										363.9	0.286058	0.324018	0.0412264	0.356876	-0.212689	0.310941
366	-0.0817	0.4453	-0.391	-1.1918	-1.1881	1.2635	1.965		366	0.09826	0.12164	0.00973	0.08205	-0.01297	0.05792	0.07921										366	0.0964107	0.0967797	0.00863702	0.0713357	-0.0193701	0.0524268	0.0699928										366	0.255384	0.331275	0.0356179	0.398992	-0.0780263	0.270491
368.1	-0.1144	0.438	-0.3402	-1.1778	-1.1016	1.2649	1.9479		368.1	0.06528	0.11386	0.06048	0.09597	0.07347	0.05837	0.06262										368.1	0.0634307	0.0889997	0.059387	0.0852557	0.0670699	0.0528768	0.0534028										368.1	0.168022	0.304644	0.244904	0.476849	0.27017	0.272813
370.2	-0.0804	0.4265	-0.3699	-1.174	-1.0832	1.3008	1.9576		370.2	0.09901	0.10189	0.03073	0.0997	0.09181	0.09333	0.07282										370.2	0.0971607	0.0770297	0.029637	0.0889857	0.0854099	0.0878368	0.0636028										370.2	0.25737	0.263671	0.122219	0.497712	0.344047	0.453186
372.3	-0.049	0.4076	-0.365	-1.1664	-1.0762	1.2939	1.9637		372.3	0.13013	0.08251	0.03557	0.10723	0.09875	0.08549	0.07943										372.3	0.128281	0.0576497	0.034477	0.0965157	0.0923499	0.0799968	0.0702128										372.3	0.339805	0.197334	0.142179	0.539828	0.372003	0.412736
374.4	-0.0302	0.4181	-0.3439	-1.1867	-1.1097	1.2718	1.9735		374.4	0.14866	0.09253	0.05662	0.08686	0.06519	0.06244	0.08973										374.4	0.146811	0.0676697	0.055527	0.0761457	0.0587899	0.0569468	0.0805128										374.4	0.388889	0.231632	0.228986	0.425895	0.236817	0.293812
376.5	-0.0364	0.4285	-0.3378	-1.2058	-1.1951	1.2759	1.9674		376.5	0.14218	0.10246	0.06267	0.06769	-0.02028	0.0656	0.08414										376.5	0.140331	0.0775997	0.061577	0.0569757	-0.0266801	0.0601068	0.0749228										376.5	0.371724	0.265622	0.253935	0.318675	-0.107472	0.310116
378.6	-0.0427	0.4406	-0.36	-1.188	-1.2274	1.3035	1.9662		378.6	0.13561	0.11408	0.04041	0.08541	-0.05264	0.09226	0.08344										378.6	0.133761	0.0892197	0.039317	0.0746957	-0.0590401	0.0867668	0.0742228										378.6	0.354321	0.305397	0.162138	0.417785	-0.237825	0.447665
380.7	-0.0314	0.4306	-0.3538	-1.1956	-1.2458	1.2718	1.9467		380.7	0.14663	0.1036	0.04656	0.07774	-0.0711	0.05961	0.06445										380.7	0.144781	0.0787397	0.045467	0.0670257	-0.0775001	0.0541168	0.0552328										380.7	0.383512	0.269524	0.1875	0.374886	-0.312185	0.279211
382.8	-0.054	0.4312	-0.3922	-1.1804	-1.2124	1.269	1.943		382.8	0.12376	0.10373	0.0081	0.09287	-0.03776	0.05587	0.06125										382.8	0.121911	0.0788697	0.00700702	0.0821557	-0.0441601	0.0503768	0.0520328										382.8	0.322931	0.269969	0.028896	0.45951	-0.177885	0.259915
384.9	-0.049	0.4348	-0.3984	-1.174	-1.1178	1.2856	1.9455		384.9	0.12848	0.10685	0.00185	0.0992	0.05678	0.07152	0.06426										384.9	0.126631	0.0819897	0.000757018	0.0884857	0.0503799	0.0660268	0.0550428										384.9	0.335434	0.280649	0.00312184	0.494915	0.20294	0.340659
387	-0.0565	0.4259	-0.4083	-1.2045	-1.0405	1.2704	1.9491		387	0.12071	0.09747	-0.0081	0.06863	0.13401	0.05538	0.06836										387	0.118861	0.0726097	-0.00919298	0.0579157	0.12761	0.0498868	0.0591428										387	0.314852	0.248541	-0.0379106	0.323932	0.514037	0.257386
389.1	-0.0729	0.4055	-0.3786	-1.1791	-1.0116	1.2911	1.9479		389.1	0.10403	0.0766	0.02154	0.09395	0.16285	0.07514	0.06767										389.1	0.102181	0.0517397	0.020447	0.0832357	0.15645	0.0696468	0.0584528										389.1	0.270668	0.177104	0.0843207	0.465551	0.63021	0.359336
391.2	-0.0465	0.3678	-0.3588	-1.1816	-1.0013	1.3063	1.9503		391.2	0.13015	0.03842	0.04129	0.09138	0.17309	0.08939	0.07057										391.2	0.128301	0.0135597	0.040197	0.0806657	0.16669	0.0838968	0.0613528										391.2	0.339858	0.0464146	0.165767	0.451177	0.671458	0.432858
393.3	-0.0327	0.3804	-0.3786	-1.1918	-1.0601	1.3159	1.954		393.3	0.14368	0.05054	0.02144	0.08111	0.11423	0.09805	0.07477										393.3	0.141831	0.0256797	0.020347	0.0703957	0.10783	0.0925568	0.0655528										393.3	0.375697	0.0879011	0.0839084	0.393735	0.434359	0.477538
395.4	-0.0679	0.3919	-0.3761	-1.202	-1.1466	1.3132	1.8943		395.4	0.1082	0.06157	0.02388	0.07084	0.02767	0.09441	0.01558										395.4	0.106351	0.0367097	0.022787	0.0601257	0.0212699	0.0889168	0.00636284										395.4	0.281714	0.125657	0.0939706	0.336293	0.0856793	0.458758
397.5	-0.0716	0.4144	-0.3687	-1.2223	-1.2147	1.3325	1.9028		397.5	0.10423	0.08359	0.03123	0.05047	-0.04049	0.11276	0.02458										397.5	0.102381	0.0587297	0.030137	0.0397557	-0.0468901	0.107267	0.0153628										397.5	0.271198	0.20103	0.124281	0.22236	-0.188882	0.553433
399.6	-0.0704	0.4233	-0.3514	-1.1829	-1.2562	1.3214	1.8967		399.6	0.10515	0.09201	0.04847	0.08979	-0.08206	0.10072	0.01899										399.6	0.103301	0.0671497	0.047377	0.0790757	-0.0884601	0.0952268	0.00977284										399.6	0.273635	0.229852	0.195376	0.442283	-0.356334	0.491314
401.7	-0.0603	0.4202	-0.3736	-1.2032	-1.2458	1.3008	1.8979		401.7	0.11498	0.08843	0.02622	0.06942	-0.07172	0.07918	0.02069										401.7	0.113131	0.0635697	0.025127	0.0587057	-0.0781201	0.0736868	0.0114728										401.7	0.299673	0.217598	0.10362	0.328351	-0.314682	0.38018
403.8	-0.0779	0.4301	-0.4194	-1.2236	-1.1685	1.3173	1.9235		403.8	0.0971	0.09786	-0.01963	0.04895	0.00552	0.09473	0.0468										403.8	0.0952507	0.0729997	-0.020723	0.0382357	-0.000880066	0.0892368	0.0375828										403.8	0.252311	0.249876	-0.0854588	0.213859	-0.00354507	0.460409
405.9	-0.0905	0.4374	-0.4058	-1.2185	-1.0878	1.3049	1.9394		405.9	0.08423	0.10468	-0.00609	0.05398	0.08616	0.08139	0.0632										405.9	0.0823807	0.0798197	-0.00718298	0.0432657	0.0797599	0.0758968	0.0539828										405.9	0.218219	0.273221	-0.0296216	0.241992	0.321288	0.391583
408	-0.0968	0.4432	-0.3934	-1.2147	-1.0474	1.3187	1.9686		408	0.07765	0.11	0.00626	0.05771	0.1265	0.09425	0.09291										408	0.0758007	0.0851397	0.00516702	0.0469957	0.1201	0.0887568	0.0836928										408	0.200789	0.291431	0.0213081	0.262855	0.483785	0.457933
410.1	-0.0968	0.4238	-0.3365	-1.1994	-1.0613	1.3463	1.9564		410.1	0.07738	0.09013	0.06311	0.07293	0.11253	0.1209	0.08121										410.1	0.0755307	0.0652697	0.062017	0.0622157	0.10613	0.115407	0.0719928										410.1	0.200074	0.223417	0.25575	0.347983	0.427511	0.595431
412.2	-0.0603	0.4275	-0.3823	-1.2274	-1.1293	1.3311	1.9759		412.2	0.1136	0.09335	0.01725	0.04486	0.04447	0.10476	0.10122										412.2	0.111751	0.0684897	0.016157	0.0341457	0.0380699	0.0992668	0.0920028										412.2	0.296018	0.234439	0.0666294	0.190983	0.153353	0.512158
414.3	-0.0704	0.4265	-0.3625	-1.2439	-1.1962	1.327	1.9576		414.3	0.10322	0.09187	0.037	0.02829	-0.02249	0.09972	0.08342										414.3	0.101371	0.0670097	0.035907	0.0175757	-0.0288901	0.0942268	0.0742028										414.3	0.268522	0.229373	0.148076	0.0983038	-0.116375	0.486154
416.4	-0.0515	0.4427	-0.3811	-1.2363	-1.2377	1.3394	1.9479		416.4	0.12185	0.1076	0.01834	0.03582	-0.06405	0.11117	0.07423										416.4	0.120001	0.0827397	0.017247	0.0251057	-0.0704501	0.105677	0.0650128										416.4	0.317872	0.283216	0.0711244	0.14042	-0.283786	0.54523
418.5	-0.0415	0.439	-0.3897	-1.2413	-1.2666	1.3504	1.9406		418.5	0.13157	0.10342	0.00969	0.03075	-0.09301	0.12123	0.06743										418.5	0.129721	0.0785597	0.00859702	0.0200357	-0.0994101	0.115737	0.0582128										418.5	0.343619	0.268908	0.0354529	0.112063	-0.400442	0.597133
420.6	-0.0465	0.4374	-0.3885	-1.2172	-1.2101	1.3311	1.9186		420.6	0.1263	0.10134	0.01084	0.05477	-0.03658	0.10099	0.04594										420.6	0.124451	0.0764797	0.00974702	0.0440557	-0.0429801	0.0954968	0.0367228										420.6	0.329659	0.261788	0.0401954	0.246411	-0.173132	0.492707
422.7	-0.0565	0.4249	-0.391	-1.2185	-1.1258	1.3339	1.8943		422.7	0.11602	0.08837	0.00828	0.0534	0.04766	0.10284	0.02214										422.7	0.114171	0.0635097	0.00718702	0.0426857	0.0412599	0.0973468	0.0129228										422.7	0.302428	0.217392	0.0296383	0.238748	0.166203	0.502252
424.8	-0.0641	0.4312	-0.3798	-1.2108	-1.0336	1.3614	1.9138		424.8	0.10815	0.09419	0.01943	0.06103	0.1398	0.1294	0.04215										424.8	0.106301	0.0693297	0.018337	0.0503157	0.1334	0.123907	0.0329328										424.8	0.281581	0.237314	0.0756194	0.281424	0.53736	0.639286
426.9	-0.093	0.4296	-0.3464	-1.2185	-1.037	1.338	1.9479		426.9	0.07897	0.09211	0.05278	0.05326	0.13634	0.10506	0.07675										426.9	0.0771207	0.0672497	0.051687	0.0425457	0.12994	0.0995668	0.0675328										426.9	0.204286	0.230194	0.21315	0.237965	0.523423	0.513706
429	-0.0867	0.4165	-0.3588	-1.2121	-1.0624	1.3145	1.9576		429	0.085	0.07854	0.04032	0.05959	0.11088	0.08061	0.08696										429	0.0831507	0.0536797	0.039227	0.0488757	0.10448	0.0751168	0.0777428										429	0.220259	0.183744	0.161767	0.27337	0.420865	0.387558
431.1	-0.0603	0.4108	-0.3526	-1.2439	-1.1109	1.3228	1.954		431.1	0.11112	0.07236	0.04647	0.02771	0.06231	0.08797	0.08386										431.1	0.109271	0.0474997	0.045377	0.0169957	0.0559099	0.0824768	0.0746428										431.1	0.289449	0.16259	0.187129	0.0950598	0.225216	0.425531
433.2	-0.0628	0.4118	-0.3687	-1.2045	-1.1685	1.3435	1.9601		433.2	0.10835	0.07288	0.03031	0.06704	0.00465	0.10773	0.09047										433.2	0.106501	0.0480197	0.029217	0.0563257	-0.00175007	0.102237	0.0812528										433.2	0.282111	0.16437	0.120487	0.315039	-0.00704959	0.527481
435.3	-0.0616	0.4401	-0.3984	-1.2172	-1.2251	1.3021	1.9247		435.3	0.10927	0.10071	0.00056114	0.05427	-0.05201	0.06538	0.05557										435.3	0.107421	0.0758497	-0.000531842	0.0435557	-0.0584101	0.0598868	0.0463528										435.3	0.284548	0.259632	-0.00219324	0.243614	-0.235287	0.30898
437.4	-0.0955	0.427	-0.3514	-1.2134	-1.255	1.2952	1.9101		437.4	0.07509	0.08713	0.04751	0.058	-0.08197	0.05754	0.04148										437.4	0.0732407	0.0622697	0.046417	0.0472857	-0.0883701	0.0520468	0.0322628										437.4	0.194008	0.213148	0.191418	0.264477	-0.355971	0.268531
439.5	-0.0553	0.4254	-0.36	-1.2159	-1.1893	1.2966	1.9101		439.5	0.11502	0.08505	0.03885	0.05543	-0.01633	0.058	0.04198										439.5	0.113171	0.0601897	0.037757	0.0447157	-0.0227301	0.0525068	0.0327628										439.5	0.299779	0.206028	0.155705	0.250102	-0.091561	0.270904
441.6	-0.0854	0.4285	-0.4008	-1.1829	-1.1374	1.2856	1.893		441.6	0.08464	0.08768	-0.002	0.08835	0.0355	0.04605	0.02539										441.6	0.0827907	0.0628197	-0.00309298	0.0776357	0.0290999	0.0405568	0.0161728										441.6	0.219305	0.21503	-0.012755	0.434229	0.11722	0.209249
443.7	-0.1106	0.4128	-0.3712	-1.1842	-1.1385	1.3256	1.9052		443.7	0.05917	0.0715	0.02755	0.08698	0.03434	0.08511	0.03809										443.7	0.0573207	0.0466397	0.026457	0.0762657	0.0279399	0.0796168	0.0288728										443.7	0.151838	0.159647	0.109105	0.426567	0.112547	0.410776
445.8	-0.1068	0.4259	-0.3773	-1.1943	-1.1374	1.3587	1.9308		445.8	0.06269	0.08412	0.02139	0.07681	0.03538	0.11726	0.0642										445.8	0.0608407	0.0592597	0.020297	0.0660957	0.0289799	0.111767	0.0549828										445.8	0.161162	0.202845	0.0837022	0.369684	0.116737	0.57665
447.9	-0.0993	0.4249	-0.3971	-1.2134	-1.1478	1.3408	1.9467		447.9	0.06992	0.08265	0.00154	0.05764	0.02492	0.09842	0.0806										447.9	0.0680707	0.0577897	0.000447018	0.0469257	0.0185199	0.0929268	0.0713828										447.9	0.180313	0.197813	0.00184344	0.262463	0.0746018	0.479447
450	-0.0892	0.4186	-0.3749	-1.2032	-1.1593	1.3601	1.9272		450	0.07974	0.07587	0.02369	0.06777	0.01336	0.11678	0.06161										450	0.0778907	0.0510097	0.022597	0.0570557	0.00695993	0.111287	0.0523928										450	0.206326	0.174605	0.0931871	0.319122	0.0280359	0.574174
452.1	-0.0754	0.4019	-0.3514	-1.1715	-1.2158	1.3421	1.9308		452.1	0.09327	0.05869	0.04713	0.09939	-0.04321	0.09783	0.06571										452.1	0.0914207	0.0338297	0.046037	0.0886757	-0.0496101	0.0923368	0.0564928										452.1	0.242166	0.115798	0.18985	0.495978	-0.199839	0.476403
454.2	-0.0767	0.4087	-0.3872	-1.1626	-1.2135	1.3145	1.9272		454.2	0.09169	0.06502	0.01128	0.10822	-0.04097	0.06929	0.06262										454.2	0.0898407	0.0401597	0.010187	0.0975057	-0.0473701	0.0637968	0.0534028										454.2	0.23798	0.137466	0.0420099	0.545366	-0.190816	0.329154
456.3	-0.0716	0.4149	-0.3712	-1.1931	-1.1881	1.3518	1.9162		456.3	0.09651	0.07074	0.02722	0.07765	-0.01563	0.10565	0.05212										456.3	0.0946607	0.0458797	0.026127	0.0669357	-0.0220301	0.100157	0.0429028										456.3	0.250748	0.157045	0.107744	0.374382	-0.0887413	0.51675
458.4	-0.0641	0.416	-0.3563	-1.1664	-1.1616	1.3201	1.8894		458.4	0.10374	0.07136	0.04207	0.10428	0.01081	0.073	0.02583										458.4	0.101891	0.0464997	0.040977	0.0935657	0.00440993	0.0675068	0.0166128										458.4	0.2699	0.159167	0.168984	0.523328	0.017764	0.348295
460.5	-0.0553	0.4144	-0.3687	-1.1651	-1.1362	1.3311	1.876		460.5	0.11226	0.06929	0.02962	0.10551	0.03615	0.08306	0.01293										460.5	0.110411	0.0444297	0.028527	0.0947957	0.0297499	0.0775668	0.00371284										460.5	0.292468	0.152082	0.117642	0.530208	0.119838	0.400199
462.6	-0.0402	0.4207	-0.3687	-1.174	-1.0901	1.3283	1.8601		462.6	0.12709	0.07511	0.02956	0.09653	0.08219	0.07932	-0.00246										462.6	0.125241	0.0502497	0.028467	0.0858157	0.0757899	0.0738268	-0.0116772										462.6	0.331752	0.172004	0.117394	0.479981	0.305296	0.380903
464.7	-0.0653	0.4186	-0.3786	-1.2032	-1.0636	1.3021	1.9186		464.7	0.10171	0.07253	0.01961	0.06726	0.10862	0.05217	0.05654										464.7	0.0998607	0.0476697	0.018517	0.0565457	0.10222	0.0466768	0.0473228										464.7	0.264522	0.163172	0.0763617	0.316269	0.411761	0.240825
466.8	-0.0565	0.4207	-0.391	-1.2083	-1.0993	1.3435	1.8979		466.8	0.11024	0.07415	0.00716	0.06209	0.07286	0.09263	0.03635										466.8	0.108391	0.0492897	0.00606702	0.0513757	0.0664599	0.0871368	0.0271328										466.8	0.287118	0.168718	0.0250196	0.287353	0.267713	0.449574
468.9	-0.0729	0.4081	-0.4206	-1.1816	-1.1293	1.3256	1.9199		468.9	0.09356	0.06108	-0.0225	0.08872	0.0428	0.07379	0.05885										468.9	0.0917107	0.0362197	-0.023593	0.0780057	0.0363999	0.0682968	0.0496328										468.9	0.242934	0.123979	-0.0972943	0.436299	0.146626	0.352371
471	-0.0478	0.405	-0.386	-1.1943	-1.1755	1.3145	1.9528		471	0.11839	0.0575	0.01205	0.07595	-0.00346	0.06174	0.09226										471	0.116541	0.0326397	0.010957	0.0652357	-0.00986007	0.0562468	0.0830428										471	0.308706	0.111725	0.0451853	0.364874	-0.0397182	0.2902
473.1	-0.0553	0.3977	-0.3712	-1.2172	-1.1524	1.3311	1.915		473.1	0.11061	0.04972	0.02679	0.05297	0.01958	0.0774	0.05496										473.1	0.108761	0.0248597	0.025697	0.0422557	0.0131799	0.0719068	0.0457428										473.1	0.288098	0.0850942	0.105971	0.236343	0.0530913	0.370997
475.2	-0.0503	0.3998	-0.3971	-1.221	-1.1455	1.3132	1.9028		475.2	0.11534	0.05135	0.000840193	0.0491	0.02641	0.05856	0.04327										475.2	0.113491	0.0264897	-0.000252789	0.0383857	0.0200099	0.0530668	0.0340528										475.2	0.300627	0.0906737	-0.00104247	0.214698	0.0806038	0.273793
477.3	-0.054	0.4217	-0.3811	-1.2248	-1.1408	1.3339	1.8687		477.3	0.11136	0.07277	0.01679	0.04523	0.03105	0.07831	0.00967										477.3	0.109511	0.0479097	0.015697	0.0345157	0.0246499	0.0728168	0.000452839										477.3	0.290084	0.163994	0.0647324	0.193052	0.0992946	0.375692
479.4	-0.0314	0.4087	-0.3687	-1.2274	-1.1455	1.3214	1.8577		479.4	0.13368	0.05929	0.02913	0.04256	0.02629	0.06487	-0.000823869										479.4	0.131831	0.0344297	0.028037	0.0318457	0.0198899	0.0593768	-0.010041										479.4	0.349208	0.117852	0.115621	0.178118	0.0801204	0.306349
481.5	-0.0679	0.404	-0.3563	-1.1905	-1.1224	1.3352	1.8394		481.5	0.09691	0.05412	0.04148	0.07939	0.04933	0.07773	-0.01862										481.5	0.0950607	0.0292597	0.040387	0.0686757	0.0429299	0.0722368	-0.0278372										481.5	0.251808	0.100155	0.166551	0.384115	0.17293	0.372699
483.6	-0.0478	0.404	-0.3736	-1.1931	-1.1362	1.3352	1.8455		483.6	0.11673	0.05364	0.02413	0.07671	0.03547	0.07678	-0.01201										483.6	0.114881	0.0287797	0.023037	0.0659957	0.0290699	0.0712868	-0.0212272										483.6	0.304309	0.0985123	0.0950016	0.369125	0.117099	0.367798
485.7	-0.0641	0.4317	-0.3736	-1.2134	-1.142	1.3559	1.8589		485.7	0.10016	0.08086	0.02407	0.05634	0.0296	0.09654	0.00189										485.7	0.0983107	0.0559997	0.022977	0.0456257	0.0231999	0.0910468	-0.00732716										485.7	0.260417	0.191686	0.0947541	0.255192	0.0934537	0.469748
487.8	-0.0942	0.428	-0.3872	-1.1905	-1.1593	1.3766	1.9101		487.8	0.06978	0.07669	0.01042	0.07917	0.01224	0.1163	0.0536										487.8	0.0679307	0.0518297	0.00932702	0.0684557	0.00583993	0.110807	0.0443828										487.8	0.179943	0.177412	0.0384634	0.382884	0.0235244	0.571697
489.9	-0.0716	0.4165	-0.3724	-1.1867	-1.1974	1.3821	1.9186		489.9	0.09211	0.06471	0.02516	0.0829	-0.02592	0.12085	0.0626										489.9	0.0902607	0.0398497	0.024067	0.0721857	-0.0323201	0.115357	0.0533828										489.9	0.239093	0.136405	0.0992491	0.403747	-0.130191	0.595173
492	-0.054	0.4081	-0.3415	-1.1994	-1.217	1.3711	1.9296		492	0.10943	0.05583	0.05601	0.07013	-0.04558	0.10891	0.07411										492	0.107581	0.0309697	0.054917	0.0594157	-0.0519801	0.103417	0.0648928										492	0.284972	0.106009	0.22647	0.332322	-0.209386	0.533569
494.1	-0.0716	0.4108	-0.3835	-1.1943	-1.1847	1.3821	1.9515		494.1	0.09156	0.05806	0.01396	0.07515	-0.01334	0.11897	0.09651										494.1	0.0897107	0.0331997	0.012867	0.0644357	-0.0197401	0.113477	0.0872928										494.1	0.237636	0.113642	0.0530618	0.3604	-0.0795167	0.585473
496.2	-0.0163	0.4118	-0.3996	-1.2134	-1.1812	1.338	1.9394		496.2	0.14658	0.05858	-0.0022	0.05598	-0.00991	0.07392	0.08492										496.2	0.144731	0.0337197	-0.00329298	0.0452657	-0.0163101	0.0684268	0.0757028										496.2	0.383379	0.115422	-0.0135798	0.253179	-0.0657	0.353042
498.3	-0.0553	0.4118	-0.3773	-1.1994	-1.1374	1.3656	1.9491		498.3	0.10731	0.0581	0.02005	0.06991	0.03383	0.10058	0.09512										498.3	0.105461	0.0332397	0.018957	0.0591957	0.0274299	0.0950868	0.0859028										498.3	0.279356	0.113779	0.0781762	0.331091	0.110493	0.490592
500.4	-0.0427	0.404	-0.3897	-1.1918	-1.1085	1.3256	1.9064		500.4	0.11963	0.04983	0.0076	0.07744	0.06267	0.05963	0.05293										500.4	0.117781	0.0249697	0.00650702	0.0667257	0.0562699	0.0541368	0.0437128										500.4	0.311991	0.0854708	0.0268341	0.373208	0.226666	0.279314
502.5	-0.0402	0.393	-0.3712	-1.1842	-1.112	1.3352	1.9016		502.5	0.12185	0.03835	0.02604	0.08497	0.05911	0.06829	0.04863										502.5	0.120001	0.0134897	0.024947	0.0742557	0.0527099	0.0627968	0.0394128										502.5	0.317872	0.046175	0.102878	0.415324	0.212326	0.323994
504.6	-0.0251	0.3914	-0.3736	-1.1969	-1.1201	1.3256	1.926		504.6	0.13668	0.03627	0.02359	0.07219	0.05095	0.05775	0.07354										504.6	0.134831	0.0114097	0.022497	0.0614757	0.0445499	0.0522568	0.0643228										504.6	0.357155	0.0390552	0.0927747	0.343844	0.179456	0.269614
506.7	-0.039	0.4196	-0.3922	-1.2007	-1.1455	1.3739	1.9333		506.7	0.1225	0.064	0.00493	0.06832	0.02548	0.1051	0.08134										506.7	0.120651	0.0391397	0.00383702	0.0576057	0.0190799	0.0996068	0.0721228										506.7	0.319593	0.133974	0.0158233	0.322198	0.0768576	0.513912
508.8	-0.044	0.4081	-0.3551	-1.2121	-1.1616	1.3808	1.943		508.8	0.11723	0.05202	0.04198	0.05685	0.00932	0.11106	0.09154										508.8	0.115381	0.0271597	0.040887	0.0461357	0.00291993	0.105567	0.0823228										508.8	0.305634	0.0929671	0.168613	0.258045	0.011762	0.544662
510.9	-0.0452	0.3841	-0.3749	-1.2007	-1.1662	1.3711	1.9357		510.9	0.11575	0.02754	0.02213	0.06818	0.00466	0.10042	0.08475										510.9	0.113901	0.00267971	0.021037	0.0574657	-0.00174007	0.0949268	0.0755328										510.9	0.301713	0.0091726	0.0867538	0.321415	-0.00700931	0.489766
513	-0.0327	0.3851	-0.3613	-1.1689	-1.1951	1.3559	1.9369		513	0.12798	0.02807	0.03567	0.09991	-0.0243	0.08427	0.08645										513	0.126131	0.00320971	0.034577	0.0891957	-0.0307001	0.0787768	0.0772328										513	0.334109	0.0109868	0.142591	0.498886	-0.123666	0.406442
515.1	-0.0314	0.4081	-0.386	-1.1702	-1.1685	1.3849	1.9223		515.1	0.129	0.05059	0.01092	0.09853	0.00224	0.11233	0.07236										515.1	0.127151	0.0257297	0.00982702	0.0878157	-0.00416007	0.106837	0.0631428										515.1	0.336811	0.0880722	0.0405253	0.491168	-0.0167575	0.551215
517.2	-0.0352	0.4285	-0.3625	-1.1918	-1.0912	1.3573	1.8674		517.2	0.12493	0.07051	0.03437	0.07686	0.07948	0.08379	0.01796										517.2	0.123081	0.0456497	0.033277	0.0661457	0.0730799	0.0782968	0.00874284										517.2	0.32603	0.156258	0.13723	0.369964	0.29438	0.403965
519.3	-0.0327	0.4207	-0.3897	-1.1854	-1.0497	1.3283	1.8528		519.3	0.12715	0.06224	0.00711	0.08319	0.12091	0.05384	0.00387										519.3	0.125301	0.0373797	0.00601702	0.0724757	0.11451	0.0483468	-0.00534716										519.3	0.331911	0.12795	0.0248134	0.405369	0.461268	0.249441
521.4	-0.0415	0.417	-0.3526	-1.1994	-1.0474	1.3587	1.8613		521.4	0.11808	0.05806	0.04416	0.06912	0.12315	0.0833	0.01287										521.4	0.116231	0.0331997	0.043067	0.0584057	0.11675	0.0778068	0.00365284										521.4	0.307885	0.113642	0.177603	0.326673	0.470291	0.401437
523.5	-0.0377	0.4301	-0.3415	-1.1816	-1.0889	1.3821	1.8955		523.5	0.1216	0.07068	0.0552	0.08685	0.08159	0.10576	0.04758										523.5	0.119751	0.0458197	0.054107	0.0761357	0.0751899	0.100267	0.0383628										523.5	0.317209	0.15684	0.22313	0.42584	0.302879	0.517317
525.6	-0.044	0.4296	-0.3625	-1.1702	-1.1351	1.349	1.9284		525.6	0.11502	0.0697	0.03415	0.09817	0.03533	0.07171	0.08098										525.6	0.113171	0.0448397	0.033057	0.0874557	0.0289299	0.0662168	0.0717628										525.6	0.299779	0.153485	0.136323	0.489154	0.116535	0.34164
527.7	-0.0427	0.4353	-0.3415	-1.2223	-1.1755	1.3821	1.9723		527.7	0.11605	0.07493	0.0551	0.046	-0.00513	0.10387	0.12539										527.7	0.114201	0.0500697	0.054007	0.0352857	-0.0115301	0.0983768	0.116173										527.7	0.302508	0.171387	0.222718	0.197359	-0.0464453	0.507566
529.8	-0.0578	0.4317	-0.3439	-1.1842	-1.2297	1.3835	1.9686		529.8	0.10067	0.07085	0.05264	0.08403	-0.0594	0.10433	0.12219										529.8	0.0988207	0.0459897	0.051547	0.0733157	-0.0658001	0.0988368	0.112973										529.8	0.261768	0.157422	0.212573	0.410067	-0.265055	0.509939
531.9	-0.0515	0.416	-0.3353	-1.1727	-1.2239	1.3628	1.982		531.9	0.1067	0.05467	0.06119	0.09546	-0.05366	0.08268	0.1361										531.9	0.104851	0.0298097	0.060097	0.0847457	-0.0600601	0.0771868	0.126883										531.9	0.27774	0.102038	0.247832	0.473997	-0.241933	0.398238
534	-0.0804	0.4013	-0.3674	-1.1931	-1.1812	1.3656	1.9381		534	0.07752	0.0395	0.02904	0.07499	-0.01102	0.08454	0.0927										534	0.0756707	0.0146397	0.027947	0.0642757	-0.0174201	0.0790468	0.0834828										534	0.200445	0.0501114	0.11525	0.359505	-0.0701713	0.407835
536.1	-0.0591	0.4076	-0.391	-1.2032	-1.1305	1.3601	1.9345		536.1	0.09855	0.04532	0.00538	0.06481	0.03962	0.0781	0.08961										536.1	0.0967007	0.0204597	0.00428702	0.0540957	0.0332199	0.0726068	0.0803928										536.1	0.256152	0.0700331	0.0176791	0.302566	0.133816	0.374608
538.2	-0.0565	0.4181	-0.3749	-1.2045	-1.1005	1.3532	1.9064		538.2	0.10087	0.05534	0.02143	0.06344	0.06956	0.07025	0.06201										538.2	0.0990207	0.0304797	0.020337	0.0527257	0.0631599	0.0647568	0.0527928										538.2	0.262297	0.104331	0.0838671	0.294904	0.25442	0.334107
540.3	-0.0754	0.4008	-0.3761	-1.1956	-1.0439	1.3739	1.9125		540.3	0.0817	0.03757	0.02017	0.07227	0.12609	0.09001	0.06862										540.3	0.0798507	0.0127097	0.019077	0.0615557	0.11969	0.0845168	0.0594028										540.3	0.211518	0.0435051	0.0786711	0.344291	0.482134	0.436057
542.4	-0.0565	0.3872	-0.3674	-1.1956	-1.0647	1.367	1.893		542.4	0.10032	0.02349	0.02882	0.0722	0.10523	0.08217	0.04962										542.4	0.0984707	-0.00137029	0.027727	0.0614857	0.0988299	0.0766768	0.0404028										542.4	0.26084	-0.00469046	0.114342	0.3439	0.398106	0.395607
544.5	-0.0415	0.3971	-0.3464	-1.1638	-1.1143	1.349	1.893		544.5	0.11505	0.03291	0.04977	0.10393	0.05557	0.06322	0.05013										544.5	0.113201	0.00804971	0.048677	0.0932157	0.0491699	0.0577268	0.0409128										544.5	0.299859	0.027554	0.200737	0.521371	0.198066	0.297836
546.6	-0.049	0.4202	-0.4021	-1.1778	-1.1501	1.3476	1.9174		546.6	0.10727	0.05554	-0.00599	0.08985	0.01971	0.06088	0.07503										546.6	0.105421	0.0306797	-0.00708298	0.0791357	0.0133099	0.0553868	0.0658128										546.6	0.27925	0.105016	-0.0292093	0.442619	0.0536149	0.285763
548.7	-0.0804	0.4165	-0.3526	-1.1664	-1.1997	1.3752	1.9296		548.7	0.07559	0.05136	0.04346	0.10118	-0.02995	0.08754	0.08774										548.7	0.0737407	0.0264997	0.042367	0.0904657	-0.0363501	0.0820468	0.0785228										548.7	0.195333	0.0907079	0.174716	0.50599	-0.146425	0.423313
550.8	-0.0628	0.4149	-0.3662	-1.1842	-1.1893	1.367	1.9247		550.8	0.09292	0.04928	0.02981	0.08331	-0.01962	0.07839	0.08334										550.8	0.0910707	0.0244197	0.028717	0.0725957	-0.0260201	0.0728968	0.0741228										550.8	0.241238	0.0835881	0.118425	0.40604	-0.104814	0.376104
552.9	-0.0402	0.3888	-0.3588	-1.1562	-1.1235	1.3352	1.9186		552.9	0.11524	0.02271	0.03715	0.11124	0.04612	0.04565	0.07775										552.9	0.113391	-0.00215029	0.036057	0.100526	0.0397199	0.0401568	0.0685328										552.9	0.300362	-0.00736038	0.148694	0.562257	0.159999	0.207185
555	-0.0553	0.4034	-0.3872	-1.1918	-1.0693	1.3532	1.8991		555	0.09987	0.03683	0.0087	0.07557	0.10026	0.06271	0.05875										555	0.0980207	0.0119697	0.00760702	0.0648557	0.0938599	0.0572168	0.0495328										555	0.259648	0.0409721	0.0313703	0.362749	0.378086	0.295205
557.1	-0.0628	0.3998	-0.3811	-1.2274	-1.0197	1.3504	1.8638		557.1	0.09209	0.03275	0.01474	0.03989	0.1498	0.05896	0.02396										557.1	0.0902407	0.00788971	0.013647	0.0291757	0.1434	0.0534668	0.0147428										557.1	0.23904	0.0270063	0.0562785	0.163185	0.577642	0.275857
559.2	-0.0691	0.4176	-0.3786	-1.1969	-1.0451	1.3104	1.8601		559.2	0.08552	0.05008	0.01719	0.07032	0.12434	0.01802	0.02076										559.2	0.0836707	0.0252197	0.016097	0.0596057	0.11794	0.0125268	0.0115428										559.2	0.221636	0.0863265	0.0663819	0.333385	0.475084	0.0646311
561.3	-0.0691	0.4259	-0.3848	-1.1676	-1.0912	1.3449	1.8638		561.3	0.08524	0.0579	0.01094	0.09955	0.07817	0.05157	0.02497										561.3	0.0833907	0.0330397	0.00984702	0.0888357	0.0717699	0.0460768	0.0157528										561.3	0.220895	0.113094	0.0406078	0.496873	0.289103	0.237729
563.4	-0.0754	0.4364	-0.3971	-1.1867	-1.1547	1.3794	1.8943		563.4	0.07867	0.06792	-0.00142	0.08038	0.01461	0.08513	0.05597										563.4	0.0768207	0.0430597	-0.00251298	0.0696657	0.00820993	0.0796368	0.0467528										563.4	0.203491	0.147392	-0.0103632	0.389652	0.0330712	0.410879
565.5	-0.0754	0.4374	-0.3514	-1.174	-1.1985	1.367	1.9101		565.5	0.07839	0.06845	0.04423	0.09301	-0.02925	0.07179	0.07228										565.5	0.0765407	0.0435897	0.043137	0.0822957	-0.0356501	0.0662968	0.0630628										565.5	0.20275	0.149207	0.177891	0.460293	-0.143605	0.342052
567.6	-0.0679	0.4521	-0.3575	-1.1651	-1.24	1.3766	1.9394		567.6	0.08562	0.08267	0.03808	0.10183	-0.07081	0.08044	0.10208										567.6	0.0837707	0.0578097	0.036987	0.0911157	-0.0772101	0.0749468	0.0928628										567.6	0.221901	0.197881	0.152529	0.509625	-0.311017	0.386681
569.7	-0.0427	0.4547	-0.3773	-1.1651	-1.2204	1.3932	1.9552		569.7	0.11054	0.08479	0.01822	0.10176	-0.05127	0.0961	0.11839										569.7	0.108691	0.0599297	0.017127	0.0910457	-0.0576701	0.0906068	0.109173										569.7	0.287912	0.205138	0.0706295	0.509234	-0.232306	0.467477
571.8	-0.0327	0.4327	-0.3563	-1.1816	-1.1616	1.3476	1.926		571.8	0.12026	0.06232	0.03917	0.08519	0.00747	0.04956	0.08969										571.8	0.118411	0.0374597	0.038077	0.0744757	0.00106993	0.0440668	0.0804728										571.8	0.31366	0.128224	0.157024	0.416555	0.0043099	0.227359
573.9	-0.0616	0.4223	-0.3872	-1.174	-1.0843	1.4042	1.9186		573.9	0.09109	0.05144	0.00821	0.09272	0.0847	0.10521	0.0828										573.9	0.0892407	0.0265797	0.00711702	0.0820057	0.0782999	0.0997168	0.0735828										573.9	0.236391	0.0909817	0.0293496	0.458671	0.315407	0.51448
576	-0.0653	0.4265	-0.3724	-1.1943	-1.0693	1.4166	1.8906		576	0.08711	0.05516	0.02296	0.07235	0.09964	0.11667	0.0553										576	0.0852607	0.0302997	0.021867	0.0616357	0.0932399	0.111177	0.0460828										576	0.225848	0.103715	0.0901766	0.344739	0.375588	0.573606
578.1	-0.0515	0.4306	-0.3699	-1.1765	-1.0359	1.3932	1.8869		578.1	0.10064	0.05879	0.02541	0.09007	0.13298	0.09233	0.05211										578.1	0.0987907	0.0339297	0.024317	0.0793557	0.12658	0.0868368	0.0428928										578.1	0.261688	0.116141	0.10028	0.44385	0.509888	0.448026
580.2	-0.0465	0.4139	-0.3526	-1.188	-1.0739	1.4263	1.8906		580.2	0.10536	0.04161	0.04265	0.0785	0.09492	0.12448	0.05631										580.2	0.103511	0.0167497	0.041557	0.0677857	0.0885199	0.118987	0.0470928										580.2	0.274191	0.0573339	0.171376	0.379137	0.356575	0.613901
582.3	-0.0126	0.4113	-0.36	-1.1816	-1.1466	1.4208	1.8711		582.3	0.13899	0.03853	0.0352	0.08483	0.02216	0.11804	0.03732										582.3	0.137141	0.0136697	0.034107	0.0741157	0.0157599	0.112547	0.0281028										582.3	0.363274	0.0467911	0.140653	0.414541	0.063484	0.580675
584.4	-0.0025	0.417	-0.386	-1.1664	-1.1893	1.4152	1.8723		584.4	0.14881	0.04376	0.00915	0.09996	-0.02061	0.1115	0.03902										584.4	0.146961	0.0188997	0.00805702	0.0892457	-0.0270101	0.106007	0.0298028										584.4	0.389286	0.0646933	0.0332261	0.499166	-0.108802	0.546932
586.5	0.0013	0.4181	-0.386	-1.1981	-1.1928	1.3808	1.8528		586.5	0.15234	0.04438	0.00909	0.06819	-0.02417	0.07615	0.02003										586.5	0.150491	0.0195197	0.00799702	0.0574757	-0.0305701	0.0706568	0.0108128										586.5	0.398637	0.0668155	0.0329786	0.321471	-0.123142	0.364547
588.6	-0.0289	0.4244	-0.3984	-1.1664	-1.1662	1.4139	1.8455		588.6	0.12186	0.0502	-0.00336	0.09981	0.00237	0.10831	0.01323										588.6	0.120011	0.0253397	-0.00445298	0.0890957	-0.00403007	0.102817	0.00401284										588.6	0.317898	0.0867373	-0.0183635	0.498327	-0.0162339	0.530474
590.7	-0.0264	0.4254	-0.3687	-1.1715	-1.0993	1.407	1.8528		590.7	0.12409	0.05072	0.02628	0.09464	0.06921	0.10047	0.02104										590.7	0.122241	0.0258597	0.025187	0.0839257	0.0628099	0.0949768	0.0118228										590.7	0.323805	0.0885172	0.103868	0.46941	0.25301	0.490024
592.8	-0.0226	0.4176	-0.3439	-1.1867	-1.0866	1.3711	1.8565		592.8	0.12761	0.04245	0.05103	0.07937	0.08185	0.06362	0.02524										592.8	0.125761	0.0175897	0.049937	0.0686557	0.0754499	0.0581268	0.0160228										592.8	0.333129	0.0602092	0.205934	0.384003	0.303927	0.2999
594.9	-0.0339	0.4165	-0.339	-1.2159	-1.0393	1.3766	1.8492		594.9	0.11603	0.04087	0.05588	0.0501	0.12908	0.06818	0.01845										594.9	0.114181	0.0160097	0.054787	0.0393857	0.12268	0.0626868	0.00923284										594.9	0.302455	0.0548009	0.225934	0.220291	0.494178	0.323427
597	-0.0679	0.4421	-0.3266	-1.1867	-1.0347	1.3366	1.8297		597	0.08176	0.06599	0.06822	0.07923	0.13362	0.02724	-0.000548993										597	0.0799107	0.0411297	0.067127	0.0685157	0.12722	0.0217468	-0.00976615										597	0.211677	0.140786	0.276823	0.38322	0.512466	0.112201
599.1	-0.0364	0.4359	-0.3402	-1.1689	-1.1051	1.3449	1.8431		599.1	0.11298	0.05932	0.05457	0.09695	0.06316	0.03459	0.01336										599.1	0.111131	0.0344597	0.053477	0.0862357	0.0567599	0.0290968	0.00414284										599.1	0.294376	0.117955	0.220532	0.482331	0.22864	0.150122
601.2	-0.0302	0.4526	-0.3501	-1.1804	-1.1547	1.3656	1.8504		601.2	0.11891	0.07554	0.04462	0.08538	0.0135	0.05435	0.02116										601.2	0.117061	0.0506797	0.043527	0.0746657	0.00709993	0.0488568	0.0119428										601.2	0.310084	0.173475	0.1795	0.417618	0.0285999	0.252072
603.3	-0.054	0.4578	-0.3773	-1.1829	-1.1605	1.3849	1.8577		603.3	0.09483	0.08026	0.01736	0.08281	0.00764	0.07271	0.02897										603.3	0.0929807	0.0553997	0.016267	0.0720957	0.00123993	0.0672168	0.0197528										603.3	0.246298	0.189632	0.067083	0.403243	0.00499469	0.346799
605.4	-0.0302	0.4798	-0.3885	-1.188	-1.1881	1.3918	1.8394		605.4	0.11836	0.10179	0.00611	0.07764	-0.02003	0.07866	0.01117										605.4	0.116511	0.0769297	0.00501702	0.0669257	-0.0264301	0.0731668	0.00195284										605.4	0.308627	0.263329	0.0206895	0.374327	-0.106465	0.377497
607.5	-0.0352	0.4715	-0.3885	-1.2045	-1.1547	1.389	1.8613		607.5	0.11308	0.09301	0.00605	0.06107	0.01331	0.07492	0.03358										607.5	0.111231	0.0681497	0.00495702	0.0503557	0.00690993	0.0694268	0.0243628										607.5	0.294641	0.233275	0.0204421	0.281648	0.0278345	0.358201
609.6	-0.0063	0.4646	-0.3922	-1.1715	-1.1316	1.4346	1.8833		609.6	0.14171	0.08563	0.0023	0.09399	0.03635	0.11958	0.05608										609.6	0.139861	0.0607697	0.00120702	0.0832757	0.0299499	0.114087	0.0468628										609.6	0.370479	0.208013	0.00497758	0.465775	0.120644	0.58862
611.7	-0.0151	0.4631	-0.4021	-1.1753	-1.1132	1.4111	1.8857		611.7	0.13263	0.08366	-0.00765	0.09012	0.05469	0.09513	0.05899										611.7	0.130781	0.0587997	-0.00874298	0.0794057	0.0482899	0.0896368	0.0497728										611.7	0.346427	0.20127	-0.0360549	0.444129	0.194521	0.462473
613.8	-0.0302	0.4437	-0.365	-1.1689	-1.0866	1.4166	1.8772		613.8	0.11725	0.06378	0.02939	0.09645	0.08123	0.09969	0.05099										613.8	0.115401	0.0389197	0.028297	0.0857357	0.0748299	0.0941968	0.0417728										613.8	0.305687	0.133221	0.116693	0.479534	0.301429	0.486
615.9	-0.0364	0.4411	-0.3749	-1.16	-1.0924	1.4194	1.8674		615.9	0.11078	0.0607	0.01944	0.10528	0.07536	0.10154	0.0417										615.9	0.108931	0.0358397	0.018347	0.0945657	0.0689599	0.0960468	0.0324828										615.9	0.288548	0.122679	0.0756606	0.528922	0.277784	0.495545
618	-0.0628	0.4348	-0.386	-1.1753	-1.0924	1.4097	1.8833		618	0.0841	0.05393	0.00829	0.08991	0.0753	0.0909	0.0581										618	0.0822507	0.0290697	0.00719702	0.0791957	0.0688999	0.0854068	0.0488828										618	0.217875	0.099505	0.0296795	0.442955	0.277542	0.440649
620.1	-0.0289	0.4406	-0.365	-1.1778	-1.1235	1.4525	1.8833		620.1	0.11773	0.05925	0.02923	0.08733	0.04414	0.13276	0.05861										620.1	0.115881	0.0343897	0.028137	0.0766157	0.0377399	0.127267	0.0493928										620.1	0.306958	0.117715	0.116033	0.428524	0.152024	0.656621
622.2	-0.039	0.4406	-0.3613	-1.1816	-1.1478	1.4414	1.8894		622.2	0.10735	0.05877	0.03288	0.08346	0.01978	0.12071	0.06521										622.2	0.105501	0.0339097	0.031787	0.0727457	0.0133799	0.115217	0.0559928										622.2	0.279462	0.116072	0.131085	0.406879	0.0538969	0.59445
624.3	-0.0126	0.4673	-0.3575	-1.1816	-1.1731	1.4318	1.8784		624.3	0.13348	0.085	0.03663	0.08339	-0.00558	0.11017	0.05471										624.3	0.131631	0.0601397	0.035537	0.0726757	-0.0119801	0.104677	0.0454928										624.3	0.348678	0.205857	0.14655	0.406487	-0.048258	0.54007
626.4	-0.0113	0.461	-0.36	-1.1931	-1.1628	1.4359	1.8613		626.4	0.1345	0.07822	0.03407	0.07182	0.00466	0.11333	0.03812										626.4	0.132651	0.0533597	0.032977	0.0611057	-0.00174007	0.107837	0.0289028										626.4	0.35138	0.182649	0.135993	0.341774	-0.00700931	0.556374
628.5	-0.0465	0.4531	-0.3563	-1.1956	-1.1224	1.4152	1.8955		628.5	0.09903	0.06984	0.03772	0.06925	0.04499	0.09168	0.07282										628.5	0.0971807	0.0449797	0.036627	0.0585357	0.0385899	0.0861868	0.0636028										628.5	0.257423	0.153965	0.151045	0.3274	0.155448	0.444673
630.6	-0.0478	0.4353	-0.3551	-1.1969	-1.0405	1.3932	1.9004		630.6	0.09745	0.05157	0.03886	0.06787	0.12683	0.06874	0.07823										630.6	0.0956007	0.0267097	0.037767	0.0571557	0.12043	0.0632468	0.0690128										630.6	0.253238	0.0914267	0.155746	0.319681	0.485114	0.326316
632.7	-0.0666	0.4238	-0.3637	-1.146	-1.0313	1.3808	1.8991		632.7	0.07838	0.03959	0.03021	0.1187	0.13597	0.0554	0.07743										632.7	0.0765307	0.0147297	0.029117	0.107986	0.12957	0.0499068	0.0682128										632.7	0.202723	0.0504195	0.120075	0.603982	0.521932	0.25749
634.8	-0.0603	0.4395	-0.3687	-1.1931	-1.0116	1.3877	1.8626		634.8	0.0844	0.05481	0.02516	0.07153	0.15561	0.06135	0.04144										634.8	0.0825507	0.0299497	0.024067	0.0608157	0.14921	0.0558568	0.0322228										634.8	0.21867	0.102517	0.0992491	0.340152	0.601046	0.288188
636.9	-0.0716	0.4505	-0.3514	-1.1956	-1.0301	1.3628	1.865		636.9	0.07282	0.06534	0.0424	0.06896	0.13705	0.03551	0.04434										636.9	0.0709707	0.0404797	0.041307	0.0582457	0.13065	0.0300168	0.0351228										636.9	0.187995	0.138561	0.170345	0.325778	0.526283	0.154869
639	-0.0716	0.4667	-0.3699	-1.1994	-1.0843	1.3532	1.8589		639	0.07255	0.08106	0.02385	0.06509	0.08278	0.02497	0.03875										639	0.0707007	0.0561997	0.022757	0.0543757	0.0763799	0.0194768	0.0295328										639	0.18728	0.19237	0.0938469	0.304132	0.307673	0.100489
641.1	-0.0503	0.4783	-0.3551	-1.1918	-1.1385	1.3573	1.8821		641.1	0.09357	0.09218	0.0386	0.07261	0.02852	0.02812	0.06245										641.1	0.0917207	0.0673197	0.037507	0.0618957	0.0221199	0.0226268	0.0532328										641.1	0.24296	0.230434	0.154674	0.346193	0.0891033	0.116741
643.2	-0.0226	0.4987	-0.3353	-1.1918	-1.1662	1.3711	1.8821		643.2	0.121	0.11211	0.05834	0.07254	0.000759602	0.04098	0.06296										643.2	0.119151	0.0872497	0.057247	0.0618257	-0.00564046	0.0354868	0.0537428										643.2	0.31562	0.298654	0.236079	0.345801	-0.0227209	0.183091
645.3	-0.0289	0.5008	-0.3514	-1.1931	-1.1581	1.3849	1.8857		645.3	0.11442	0.11373	0.04219	0.07117	0.0088	0.05384	0.06706										645.3	0.112571	0.0888697	0.041097	0.0604557	0.00239993	0.0483468	0.0578428										645.3	0.29819	0.304199	0.169479	0.338139	0.00966739	0.249441
647.4	-0.0352	0.506	-0.3823	-1.1524	-1.1581	1.378	1.876		647.4	0.10785	0.11845	0.01123	0.1118	0.00874	0.04599	0.05787										647.4	0.106001	0.0935897	0.010137	0.101086	0.00233993	0.0404968	0.0486528										647.4	0.280787	0.320355	0.0418037	0.565389	0.0094257	0.20894
649.5	-0.0415	0.5091	-0.3452	-1.1588	-1.1074	1.3849	1.8613		649.5	0.10127	0.12107	0.04828	0.10533	0.05937	0.05195	0.04367										649.5	0.0994207	0.0962097	0.047187	0.0946157	0.0529699	0.0464568	0.0344528										649.5	0.263357	0.329324	0.194593	0.529201	0.213373	0.23969
651.6	-0.0352	0.4819	-0.36	-1.1435	-1.0405	1.3821	1.8882		651.6	0.1073	0.0934	0.03343	0.12055	0.12621	0.04821	0.07108										651.6	0.105451	0.0685397	0.032337	0.109836	0.11981	0.0427168	0.0618628										651.6	0.27933	0.23461	0.133354	0.614329	0.482617	0.220394
653.7	-0.0628	0.4746	-0.339	-1.1562	-1.0116	1.378	1.893		653.7	0.07942	0.08562	0.05437	0.10778	0.15505	0.04316	0.07638										653.7	0.0775707	0.0607597	0.053277	0.0970657	0.14865	0.0376668	0.0671628										653.7	0.205478	0.207979	0.219707	0.542905	0.59879	0.194339
655.8	-0.0767	0.4573	-0.3378	-1.1676	-1.0474	1.3697	1.8711		655.8	0.06525	0.06784	0.05552	0.09631	0.11919	0.03392	0.05499										655.8	0.0634007	0.0429797	0.054427	0.0855957	0.11279	0.0284268	0.0457728										655.8	0.167943	0.147119	0.22445	0.478751	0.454339	0.146666
657.9	-0.0704	0.4605	-0.3217	-1.1905	-1.0832	1.3366	1.9016		657.9	0.07127	0.07057	0.07157	0.07334	0.08333	-0.000124206	0.08599										657.9	0.0694207	0.0457097	0.070477	0.0626257	0.0769299	-0.00561736	0.0767728										657.9	0.183889	0.156463	0.290638	0.350276	0.309888	-0.0289823
660	-0.054	0.4578	-0.3563	-1.1626	-1.0993	1.3545	1.8894		660	0.08739	0.06739	0.03691	0.10117	0.06716	0.01683	0.0743										660	0.0855407	0.0425297	0.035817	0.0904557	0.0607599	0.0113368	0.0650828										660	0.22659	0.145578	0.147705	0.505934	0.244752	0.0584914
662.1	-0.039	0.4495	-0.3402	-1.2223	-1.1916	1.3849	1.9077		662.1	0.10212	0.05861	0.05296	0.04139	-0.0252	0.04629	0.0931										662.1	0.100271	0.0337497	0.051867	0.0306757	-0.0316001	0.0407968	0.0838828										662.1	0.265608	0.115524	0.213893	0.171574	-0.127291	0.210487
664.2	-0.0264	0.4626	-0.3056	-1.1931	-1.187	1.3683	1.8784		664.2	0.11444	0.07124	0.0875	0.07052	-0.02066	0.02875	0.06431										664.2	0.112591	0.0463797	0.086407	0.0598057	-0.0270601	0.0232568	0.0550928										664.2	0.298243	0.158757	0.356331	0.334503	-0.109003	0.119991
666.3	-0.0276	0.5018	-0.3093	-1.1702	-1.1339	1.3656	1.8613		666.3	0.11297	0.10996	0.08375	0.09335	0.03238	0.0251	0.04771										666.3	0.111121	0.0850997	0.082657	0.0826357	0.0259799	0.0196068	0.0384928										666.3	0.294349	0.291294	0.340866	0.462195	0.104652	0.10116
668.4	-0.0653	0.4987	-0.3316	-1.1931	-1.067	1.3476	1.8601		668.4	0.07499	0.10638	0.0614	0.07038	0.09922	0.00616	0.04702										668.4	0.0731407	0.0815197	0.060307	0.0596657	0.0928199	0.000666841	0.0378028										668.4	0.193743	0.27904	0.248698	0.33372	0.373896	0.00344051
670.5	-0.0478	0.4762	-0.3415	-1.1626	-1.0082	1.3408	1.865		670.5	0.09222	0.08341	0.05144	0.10081	0.15795	-0.00158	0.05242										670.5	0.0903707	0.0585497	0.050347	0.0900957	0.15155	-0.00707316	0.0432028										670.5	0.239384	0.200414	0.207624	0.50392	0.610472	-0.0364933
672.6	-0.0591	0.4845	-0.3402	-1.1956	-0.9378	1.3118	1.8699		672.6	0.08064	0.09123	0.05269	0.06773	0.22829	-0.03153	0.05783										672.6	0.0787907	0.0663697	0.051597	0.0570157	0.22189	-0.0370232	0.0486128										672.6	0.20871	0.227182	0.212779	0.318898	0.893815	-0.191017
674.7	-0.0892	0.4898	-0.3613	-1.188	-0.977	1.4139	1.8979		674.7	0.05027	0.09605	0.03154	0.07526	0.18903	0.06963	0.08633										674.7	0.0484207	0.0711897	0.030447	0.0645457	0.18263	0.0641368	0.0771128										674.7	0.128262	0.243681	0.125559	0.361015	0.735668	0.330908
676.8	-0.0565	0.4971	-0.3538	-1.2197	-0.9943	1.3683	1.8796		676.8	0.08269	0.10288	0.03898	0.04349	0.17167	0.02308	0.06854										676.8	0.0808407	0.0780197	0.037887	0.0327757	0.16527	0.0175868	0.0593228										676.8	0.21414	0.26706	0.156241	0.18332	0.665738	0.0907376
678.9	-0.0741	0.4971	-0.3588	-1.1829	-1.0912	1.3987	1.9125		678.9	0.06482	0.1024	0.03393	0.08022	0.07471	0.05254	0.10194										678.9	0.0629707	0.0775397	0.032837	0.0695057	0.0683099	0.0470468	0.0927228										678.9	0.166804	0.265417	0.135415	0.388757	0.275165	0.242734
681	-0.0641	0.4987	-0.3501	-1.1511	-1.1408	1.3959	1.8857		681	0.07454	0.10352	0.04257	0.11195	0.02504	0.0488	0.07565										681	0.0726907	0.0786597	0.041477	0.101236	0.0186399	0.0433068	0.0664328										681	0.192551	0.26925	0.171046	0.566228	0.0750852	0.223438
683.1	0.0013	0.4997	-0.3575	-1.1689	-1.1039	1.3752	1.8589		683.1	0.13966	0.10405	0.03512	0.09407	0.06188	0.02715	0.04935										683.1	0.137811	0.0791897	0.034027	0.0833557	0.0554799	0.0216568	0.0401328										683.1	0.365049	0.271065	0.140323	0.466222	0.223484	0.111736
685.2	-0.0214	0.5112	-0.3476	-1.1842	-1.1109	1.367	1.8553		685.2	0.11669	0.11507	0.04497	0.0787	0.05482	0.01801	0.04626										685.2	0.114841	0.0902097	0.043877	0.0679857	0.0484199	0.0125168	0.0370428										685.2	0.304203	0.308786	0.180943	0.380255	0.195045	0.0645795
687.3	-0.0163	0.5301	-0.3712	-1.1727	-1.0912	1.3821	1.8418		687.3	0.12151	0.13349	0.02131	0.09013	0.07446	0.03217	0.03326										687.3	0.119661	0.10863	0.020217	0.0794157	0.0680599	0.0266768	0.0240428										687.3	0.316971	0.371837	0.0833723	0.444185	0.274158	0.137637
689.4	-0.0126	0.5264	-0.3637	-1.1638	-1.0359	1.3973	1.8175		689.4	0.12494	0.12932	0.02876	0.09896	0.1297	0.04642	0.00947										689.4	0.123091	0.10446	0.027667	0.0882457	0.1233	0.0409268	0.000252839										689.4	0.326057	0.357563	0.114095	0.493573	0.496675	0.211158
691.5	-0.0239	0.5185	-0.3538	-1.1448	-0.9724	1.389	1.837		691.5	0.11336	0.12094	0.03861	0.11788	0.19314	0.03718	0.02947										691.5	0.111511	0.0960797	0.037517	0.107166	0.18674	0.0316868	0.0202528										691.5	0.295382	0.328879	0.154715	0.599395	0.752224	0.163485
693.6	-0.0578	0.5055	-0.3551	-1.1486	-1.0151	1.3656	1.8687		693.6	0.07919	0.10746	0.03725	0.11401	0.15037	0.01284	0.06168										693.6	0.0773407	0.0825997	0.036157	0.103296	0.14397	0.00734684	0.0524628										693.6	0.204869	0.282737	0.149107	0.57775	0.579938	0.0379053
695.7	-0.0704	0.495	-0.3811	-1.2096	-1.037	1.4194	1.893		695.7	0.06631	0.09649	0.0112	0.05294	0.12841	0.06569	0.08648										695.7	0.0644607	0.0716297	0.010107	0.0422257	0.12201	0.0601968	0.0772628										695.7	0.170751	0.245187	0.04168	0.236175	0.491479	0.31058
697.8	-0.049	0.5044	-0.3773	-1.2312	-1.0924	1.418	1.8943		697.8	0.08744	0.10541	0.01494	0.03127	0.07295	0.06335	0.08829										697.8	0.0855907	0.0805497	0.013847	0.0205557	0.0665499	0.0578568	0.0790728										697.8	0.226722	0.27572	0.0571032	0.114971	0.268076	0.298507
699.9	-0.0289	0.4997	-0.3575	-1.2045	-1.1074	1.4249	1.9064		699.9	0.10726	0.10023	0.03469	0.0579	0.05789	0.06931	0.10089										699.9	0.105411	0.0753697	0.033597	0.0471857	0.0514899	0.0638168	0.0916728										699.9	0.279224	0.257989	0.13855	0.263917	0.207411	0.329257
702	-0.0075	0.495	-0.36	-1.2007	-1.1155	1.447	1.9028		702	0.12839	0.09506	0.03214	0.06162	0.04973	0.09046	0.0978										702	0.126541	0.0701997	0.031047	0.0509057	0.0433299	0.0849668	0.0885828										702	0.335195	0.240292	0.128034	0.284724	0.174541	0.438378
704.1	-0.039	0.4929	-0.3415	-1.2032	-1.0589	1.4428	1.8638		704.1	0.09661	0.09248	0.05058	0.05905	0.10626	0.08532	0.0593										704.1	0.0947607	0.0676197	0.049487	0.0483357	0.0998599	0.0798268	0.0500828										704.1	0.251013	0.231461	0.204078	0.27035	0.402255	0.411859
706.2	-0.0478	0.5107	-0.3056	-1.2134	-1.0336	1.4263	1.8687		706.2	0.08753	0.1098	0.08643	0.04878	0.1315	0.06788	0.06471										706.2	0.0856807	0.0849397	0.085337	0.0380657	0.1251	0.0623868	0.0554928										706.2	0.226961	0.290747	0.351918	0.212908	0.503926	0.321879
708.3	-0.044	0.5128	-0.3142	-1.1765	-0.9724	1.3987	1.8553		708.3	0.09106	0.11143	0.07778	0.08561	0.19264	0.03933	0.05181										708.3	0.0892107	0.0865697	0.076687	0.0748957	0.18624	0.0338368	0.0425928										708.3	0.236311	0.296326	0.316247	0.418904	0.75021	0.174578
710.4	-0.049	0.5013	-0.365	-1.1994	-0.9609	1.4056	1.8565		710.4	0.08578	0.09945	0.02692	0.06264	0.20408	0.04529	0.05352										710.4	0.0839307	0.0745897	0.025827	0.0519257	0.19768	0.0397968	0.0443028										710.4	0.222325	0.255319	0.106507	0.290429	0.796292	0.205328
712.5	-0.0578	0.4756	-0.3452	-1.1867	-0.9101	1.3614	1.8735		712.5	0.07671	0.07327	0.04667	0.07526	0.25482	0.000145967	0.07102										712.5	0.0748607	0.0484097	0.045577	0.0645457	0.24842	-0.00534719	0.0618028										712.5	0.1983	0.165705	0.187953	0.361015	1.00068	-0.0275883
714.6	-0.0327	0.4704	-0.3217	-1.1791	-0.9932	1.3932	1.8772		714.6	0.10153	0.06759	0.07011	0.08279	0.17165	0.031	0.07523										714.6	0.0996807	0.0427297	0.069017	0.0720757	0.16525	0.0255068	0.0660128										714.6	0.264046	0.146263	0.284617	0.403131	0.665658	0.1316
716.7	-0.0729	0.5039	-0.3415	-1.1956	-1.0555	1.4056	1.9284		716.7	0.06106	0.10062	0.05026	0.06622	0.10929	0.04246	0.12693										716.7	0.0592107	0.0757597	0.049167	0.0555057	0.10289	0.0369668	0.117713										716.7	0.156844	0.259324	0.202758	0.310453	0.41446	0.190727
718.8	-0.0528	0.5206	-0.3551	-1.1969	-1.097	1.3973	1.8967		718.8	0.08088	0.11684	0.03661	0.06485	0.06773	0.03322	0.09574										718.8	0.0790307	0.0919797	0.035517	0.0541357	0.0613299	0.0277268	0.0865228										718.8	0.209345	0.314844	0.146467	0.30279	0.247049	0.143054
720.9	-0.0188	0.5363	-0.3303	-1.1905	-1.0589	1.3656	1.8662		720.9	0.11461	0.13206	0.06135	0.07118	0.10577	0.000572147	0.06574										720.9	0.112761	0.1072	0.060257	0.0604657	0.0993699	-0.00492101	0.0565228										720.9	0.298693	0.366942	0.248492	0.338195	0.400281	-0.0253895
723	-0.0151	0.5473	-0.3192	-1.2045	-1.0347	1.3614	1.8431		723	0.11803	0.14259	0.0724	0.0571	0.12991	-0.00457	0.04315										723	0.116181	0.11773	0.071307	0.0463857	0.12351	-0.0100632	0.0339328										723	0.307753	0.402986	0.294061	0.259443	0.497521	-0.0519199
725.1	-0.0113	0.5688	-0.3538	-1.188	-0.999	1.3711	1.8406		725.1	0.12156	0.16361	0.03775	0.07353	0.16554	0.00419	0.04115										725.1	0.119711	0.13875	0.036657	0.0628157	0.15914	-0.00130316	0.0319328										725.1	0.317103	0.474937	0.151169	0.351339	0.641046	-0.00672352
727.2	-0.0188	0.584	-0.3501	-1.1969	-0.9736	1.4208	1.8297		727.2	0.11378	0.17833	0.04139	0.06456	0.19088	0.05294	0.03076										727.2	0.111931	0.15347	0.040297	0.0538457	0.18448	0.0474468	0.0215428										727.2	0.296495	0.525323	0.166179	0.301168	0.74312	0.244797
729.3	-0.0075	0.5615	-0.3365	-1.1562	-0.9471	1.3987	1.8479		729.3	0.1248	0.15536	0.05494	0.10519	0.21732	0.0299	0.04946										729.3	0.122951	0.1305	0.053847	0.0944757	0.21092	0.0244068	0.0402428										729.3	0.325686	0.446698	0.222058	0.528418	0.849625	0.125925
731.4	-0.0239	0.5311	-0.334	-1.1689	-0.9713	1.4277	1.8467		731.4	0.10813	0.12448	0.05738	0.09242	0.19306	0.05795	0.04877										731.4	0.106281	0.0996197	0.056287	0.0817057	0.18666	0.0524568	0.0395528										731.4	0.281528	0.340996	0.23212	0.456993	0.751901	0.270646
733.5	0.005	0.4997	-0.3105	-1.1562	-1.0382	1.4359	1.9089		733.5	0.13675	0.0926	0.08083	0.10504	0.1261	0.06521	0.11147										733.5	0.134901	0.0677397	0.079737	0.0943257	0.1197	0.0597168	0.102253										733.5	0.35734	0.231871	0.328825	0.527579	0.482174	0.308103
735.6	0.0063	0.5044	-0.3204	-1.1905	-1.0959	1.4249	1.9235		735.6	0.13778	0.09683	0.07088	0.07067	0.06833	0.05327	0.12657										735.6	0.135931	0.0719697	0.069787	0.0599557	0.0619299	0.0477768	0.117353										735.6	0.360069	0.246351	0.287792	0.335342	0.249465	0.2465
737.7	-0.0088	0.4924	-0.3081	-1.1842	-1.1005	1.429	1.9113		737.7	0.1224	0.08435	0.08312	0.0769	0.06367	0.05642	0.11488										737.7	0.120551	0.0594897	0.082027	0.0661857	0.0572699	0.0509268	0.105663										737.7	0.319328	0.203632	0.338268	0.370188	0.230694	0.262752
739.8	-0.0113	0.5013	-0.3241	-1.1892	-1.0866	1.4552	1.8626		739.8	0.11963	0.09277	0.06707	0.07183	0.07751	0.08168	0.06668										739.8	0.117781	0.0679097	0.065977	0.0611157	0.0711099	0.0761868	0.0574628										739.8	0.311991	0.232453	0.27208	0.34183	0.286444	0.393079
741.9	-0.0088	0.4997	-0.3167	-1.1956	-1.0232	1.4111	1.8821		741.9	0.12185	0.0907	0.07442	0.06536	0.14085	0.03664	0.08669										741.9	0.120001	0.0658397	0.073327	0.0546457	0.13445	0.0311468	0.0774728										741.9	0.317872	0.225368	0.302391	0.305642	0.54159	0.160699
744	-0.0025	0.5107	-0.3303	-1.221	-0.9805	1.4221	1.8613		744	0.12788	0.10122	0.06076	0.03988	0.18349	0.04669	0.06639										744	0.126031	0.0763597	0.059667	0.0291657	0.17709	0.0411968	0.0571728										744	0.333844	0.261378	0.246059	0.163129	0.713352	0.212551
746.1	-0.0201	0.5144	-0.3316	-1.2172	-0.9724	1.4125	1.8345		746.1	0.11	0.10444	0.05941	0.04361	0.19153	0.03615	0.0401										746.1	0.108151	0.0795797	0.058317	0.0328957	0.18513	0.0306568	0.0308828										746.1	0.286482	0.2724	0.240492	0.183991	0.745738	0.158171
748.2	0.005	0.5201	-0.313	-1.2197	-1.0082	1.4497	1.8528		748.2	0.13482	0.10967	0.07795	0.04104	0.15566	0.07241	0.0589										748.2	0.132971	0.0848097	0.076857	0.0303257	0.14926	0.0669168	0.0496828										748.2	0.352228	0.290302	0.316948	0.169617	0.601247	0.345251
750.3	0	0.5233	-0.3167	-1.1892	-1.0451	1.4414	1.8443		750.3	0.12955	0.11239	0.0742	0.07147	0.1187	0.06316	0.05091										750.3	0.127701	0.0875297	0.073107	0.0607557	0.1123	0.0576668	0.0416928										750.3	0.338268	0.299612	0.301483	0.339817	0.452365	0.297527
752.4	-0.0176	0.5096	-0.334	-1.1676	-1.0809	1.4332	1.8601		752.4	0.11167	0.09821	0.05685	0.093	0.08284	0.05402	0.06721										752.4	0.109821	0.0733497	0.055757	0.0822857	0.0764399	0.0485268	0.0579928										752.4	0.290906	0.251074	0.229934	0.460238	0.307914	0.25037
754.5	-0.0113	0.5044	-0.3068	-1.1791	-1.0935	1.4401	1.8967		754.5	0.1177	0.09254	0.08399	0.08142	0.07018	0.05998	0.10432										754.5	0.115851	0.0676797	0.082897	0.0707057	0.0637799	0.0544868	0.0951028										754.5	0.306879	0.231666	0.341856	0.395469	0.256918	0.28112
756.6	-0.0327	0.5238	-0.3204	-1.207	-1.112	1.4456	1.8809		756.6	0.09602	0.11146	0.07034	0.05345	0.05162	0.06453	0.08902										756.6	0.0941707	0.0865997	0.069247	0.0427357	0.0452199	0.0590368	0.0798028										756.6	0.24945	0.296429	0.285565	0.239028	0.182154	0.304595
758.7	-0.0264	0.5431	-0.2982	-1.1778	-1.0751	1.4497	1.8772		758.7	0.10205	0.13028	0.09249	0.08258	0.08845	0.06769	0.08583										758.7	0.100201	0.10542	0.091397	0.0718657	0.0820499	0.0621968	0.0766128										758.7	0.265423	0.360849	0.376909	0.401957	0.330513	0.320899
760.8	-0.0025	0.5306	-0.2969	-1.1689	-1.007	1.4483	1.865		760.8	0.12567	0.11731	0.09373	0.09141	0.15649	0.06535	0.07413										760.8	0.123821	0.0924497	0.092637	0.0806957	0.15009	0.0598568	0.0649128										760.8	0.32799	0.316453	0.382023	0.451344	0.604591	0.308826
762.9	0.0013	0.5363	-0.2846	-1.1765	-0.977	1.4304	1.854		762.9	0.1292	0.12253	0.10598	0.08374	0.18643	0.0465	0.06364										762.9	0.127351	0.0976697	0.104887	0.0730257	0.18003	0.0410068	0.0544228										762.9	0.337341	0.334321	0.43254	0.408445	0.725195	0.211571
765	-0.0176	0.5672	-0.2982	-1.1905	-0.9494	1.4842	1.8553		765	0.11002	0.15295	0.09232	0.06966	0.21397	0.09936	0.06544										765	0.108171	0.12809	0.091227	0.0589457	0.20757	0.0938668	0.0562228										765	0.286535	0.438448	0.376208	0.329693	0.836131	0.484297
767.1	-0.0126	0.5845	-0.2957	-1.1727	-0.992	1.4677	1.8455		767.1	0.11475	0.16978	0.09477	0.08739	0.17131	0.08192	0.05615										767.1	0.112901	0.14492	0.093677	0.0766757	0.16491	0.0764268	0.0469328										767.1	0.299064	0.496057	0.386311	0.42886	0.664288	0.394317
769.2	0.0101	0.5934	-0.3316	-1.1626	-1.0174	1.4704	1.8345		769.2	0.13717	0.1782	0.05882	0.09742	0.14584	0.08367	0.04565										769.2	0.135321	0.15334	0.057727	0.0867057	0.13944	0.0781768	0.0364328										769.2	0.358453	0.524878	0.238058	0.484959	0.56169	0.403346
771.3	0.0151	0.5756	-0.3118	-1.1448	-1.0601	1.4911	1.876		771.3	0.14189	0.15992	0.07856	0.11515	0.10308	0.10343	0.08766										771.3	0.140041	0.13506	0.077467	0.104436	0.0966799	0.0979368	0.0784428										771.3	0.370956	0.462306	0.319464	0.584126	0.389445	0.505296
773.4	0.0013	0.5887	-0.3056	-1.1626	-1.0659	1.4842	1.9028		773.4	0.12782	0.17254	0.08471	0.09728	0.09722	0.09559	0.11496										773.4	0.125971	0.14768	0.083617	0.0865657	0.0908199	0.0900968	0.105743										773.4	0.333686	0.505504	0.344825	0.484176	0.36584	0.464846
775.5	-0.0163	0.5939	-0.3081	-1.1829	-1.0451	1.4773	1.9345		775.5	0.10994	0.17727	0.08216	0.0769	0.11796	0.08774	0.14717										775.5	0.108091	0.15241	0.081067	0.0661857	0.11156	0.0822468	0.137953										775.5	0.286323	0.521695	0.334309	0.370188	0.449384	0.424345
777.6	-0.0226	0.5714	-0.3204	-1.1892	-1.0301	1.469	1.9199		777.6	0.10337	0.15429	0.0698	0.07053	0.1329	0.0785	0.13307										777.6	0.101521	0.12943	0.068707	0.0598157	0.1265	0.0730068	0.123853										777.6	0.26892	0.443035	0.283338	0.334559	0.509566	0.376672
779.7	-0.0653	0.5348	-0.3303	-1.1765	-1.007	1.5077	1.8869		779.7	0.06039	0.11721	0.05985	0.08316	0.15593	0.11626	0.10058										779.7	0.0585407	0.0923497	0.058757	0.0724457	0.14953	0.110767	0.0913628										779.7	0.155069	0.316111	0.242306	0.405201	0.602335	0.571491
781.8	-0.0528	0.4673	-0.339	-1.174	-1.0082	1.4883	1.8821		781.8	0.07262	0.04924	0.0511	0.08559	0.15467	0.09591	0.09628										781.8	0.0707707	0.0243797	0.050007	0.0748757	0.14827	0.0904168	0.0870628										781.8	0.187465	0.0834512	0.206222	0.418792	0.597259	0.466497
783.9	-0.0163	0.4537	-0.3291	-1.2032	-0.9851	1.4718	1.8601		783.9	0.10884	0.03516	0.06094	0.05632	0.17771	0.07847	0.07479										783.9	0.106991	0.0102997	0.059847	0.0456057	0.17131	0.0729768	0.0655728										783.9	0.283409	0.0352557	0.246801	0.25508	0.690069	0.376517
786	-0.0427	0.4537	-0.3266	-1.2121	-0.9978	1.4442	1.8553		786	0.08217	0.03468	0.06339	0.04734	0.16495	0.04993	0.07049										786	0.0803207	0.00981971	0.062297	0.0366257	0.15855	0.0444368	0.0612728										786	0.212763	0.0336127	0.256905	0.204854	0.638669	0.229268
788.1	-0.0478	0.4626	-0.3439	-1.1943	-1.0543	1.4428	1.8357		788.1	0.07679	0.04311	0.04603	0.06507	0.10839	0.04758	0.0514										788.1	0.0749407	0.0182497	0.044937	0.0543557	0.10199	0.0420868	0.0421828										788.1	0.198511	0.0624683	0.185314	0.30402	0.410835	0.217143
790.2	-0.0452	0.4652	-0.3551	-1.2248	-1.037	1.4677	1.8211		790.2	0.07912	0.04523	0.03478	0.0345	0.12562	0.07154	0.0373										790.2	0.0772707	0.0203697	0.033687	0.0237857	0.11922	0.0660468	0.0280828										790.2	0.204683	0.0697251	0.138921	0.133037	0.48024	0.340762
792.3	-0.0616	0.4725	-0.3575	-1.2159	-1.0636	1.4566	1.8431		792.3	0.06244	0.05205	0.03233	0.04333	0.09896	0.05949	0.05981										792.3	0.0605907	0.0271897	0.031237	0.0326157	0.0925599	0.0539968	0.0505928										792.3	0.1605	0.0930698	0.128817	0.182425	0.372849	0.278592
794.4	-0.0817	0.484	-0.3637	-1.1943	-1.0797	1.4483	1.8443		794.4	0.04206	0.06308	0.02607	0.06486	0.0828	0.05025	0.06151										794.4	0.0402107	0.0382197	0.024977	0.0541457	0.0763999	0.0447568	0.0522928										794.4	0.106515	0.130825	0.103002	0.302846	0.307753	0.230919
796.5	-0.0503	0.4934	-0.3811	-1.2248	-1.0959	1.447	1.8479		796.5	0.07319	0.072	0.00862	0.03428	0.06654	0.04801	0.06562										796.5	0.0713407	0.0471397	0.00752702	0.0235657	0.0601399	0.0425168	0.0564028										796.5	0.188975	0.161358	0.0310404	0.131807	0.242255	0.219362
798.6	-0.0968	0.507	-0.3674	-1.2502	-1.1039	1.4801	1.8479		798.6	0.02641	0.08512	0.02227	0.00881	0.05848	0.08016	0.06612										798.6	0.0245607	0.0602597	0.021177	-0.0019043	0.0520799	0.0746668	0.0569028										798.6	0.0650591	0.206268	0.0873312	-0.010651	0.209788	0.385237
800.7	-0.1043	0.4892	-0.3984	-1.2337	-1.0509	1.447	1.8516		800.7	0.01864	0.06685	-0.00879	0.02524	0.11142	0.04612	0.07033										800.7	0.0167907	0.0419897	-0.00988298	0.0145257	0.10502	0.0406268	0.0611128										800.7	0.044477	0.14373	-0.0407561	0.0812447	0.42304	0.20961
802.8	-0.0867	0.494	-0.3625	-1.2134	-1.037	1.4525	1.8004		802.8	0.03596	0.07117	0.02706	0.04547	0.12525	0.05068	0.01963										802.8	0.0341107	0.0463097	0.025967	0.0347557	0.11885	0.0451868	0.0104128										802.8	0.0903562	0.158517	0.107084	0.194394	0.47875	0.233137
804.9	-0.0729	0.5117	-0.3811	-1.2286	-1.0151	1.4277	1.8175		804.9	0.04949	0.08839	0.0084	0.0302	0.14709	0.02493	0.03724										804.9	0.0476407	0.0635297	0.00730702	0.0194857	0.14069	0.0194368	0.0280228										804.9	0.126196	0.217461	0.0301332	0.108987	0.566726	0.100283
807	-0.0767	0.5227	-0.3736	-1.2299	-1.0509	1.4442	1.8028		807	0.04541	0.09892	0.01585	0.02882	0.11123	0.04049	0.02304										807	0.0435607	0.0740597	0.014757	0.0181057	0.10483	0.0349968	0.0138228										807	0.115388	0.253505	0.060856	0.101268	0.422275	0.180563
809.1	-0.0515	0.5222	-0.3773	-1.2528	-1.1062	1.418	1.8138		809.1	0.07034	0.09794	0.0121	0.00585	0.05587	0.01335	0.03455										809.1	0.0684907	0.0730797	0.011007	-0.0048643	0.0494699	0.00785684	0.0253328										809.1	0.181426	0.25015	0.0453915	-0.0272068	0.199274	0.0405366
811.2	-0.0553	0.4892	-0.3575	-1.2096	-1.1408	1.4511	1.7943		811.2	0.06626	0.06446	0.03184	0.04898	0.02121	0.0455	0.01555										811.2	0.0644107	0.0395997	0.030747	0.0382657	0.0148099	0.0400068	0.00633284										811.2	0.170618	0.135549	0.126797	0.214026	0.0596572	0.206412
813.3	-0.0377	0.5018	-0.365	-1.2236	-1.1201	1.4346	1.8297		813.3	0.08359	0.07659	0.02429	0.03491	0.04184	0.02806	0.05146										813.3	0.0817407	0.0517297	0.023197	0.0241957	0.0354399	0.0225668	0.0422428										813.3	0.216524	0.17707	0.0956614	0.135331	0.142759	0.116431
815.4	-0.0679	0.4877	-0.3835	-1.2299	-1.1316	1.4608	1.8016		815.4	0.05311	0.06201	0.00574	0.02854	0.03028	0.05332	0.02386										815.4	0.0512607	0.0371497	0.00464702	0.0178257	0.0238799	0.0478268	0.0146428										815.4	0.135785	0.127163	0.0191637	0.0997021	0.0961929	0.246758
817.5	-0.0641	0.4887	-0.3538	-1.2718	-1.1316	1.4608	1.8309		817.5	0.05663	0.06253	0.03538	-0.01344	0.03022	0.05237	0.05367										817.5	0.0547807	0.0376697	0.034287	-0.0241543	0.0238199	0.0468768	0.0444528										817.5	0.145109	0.128943	0.141395	-0.135099	0.0959512	0.241857
819.6	-0.0817	0.472	-0.3922	-1.2515	-1.1224	1.4552	1.8455		819.6	0.03876	0.04536	-0.00307	0.00679	0.03936	0.04583	0.06877										819.6	0.0369107	0.0204997	-0.00416298	-0.0039243	0.0329599	0.0403368	0.0595528										819.6	0.0977732	0.07017	-0.0171676	-0.0219492	0.132769	0.208114
821.7	-0.1056	0.4746	-0.3872	-1.2502	-1.067	1.4746	1.8345		821.7	0.01458	0.04748	0.00187	0.00802	0.0947	0.06429	0.05828										821.7	0.0127307	0.0226197	0.000777018	-0.0026943	0.0882999	0.0587968	0.0490628										821.7	0.0337224	0.0774268	0.00320432	-0.0150696	0.355689	0.303357
823.8	-0.0955	0.4699	-0.3687	-1.2426	-1.0693	1.447	1.8553		823.8	0.02441	0.0423	0.02032	0.01555	0.09233	0.03574	0.07958										823.8	0.0225607	0.0174397	0.019227	0.0048357	0.0859299	0.0302468	0.0703628										823.8	0.0597613	0.0596957	0.0792896	0.0270469	0.346142	0.156056
825.9	-0.0792	0.4861	-0.3625	-1.2693	-1.0693	1.458	1.8138		825.9	0.04043	0.05803	0.02647	-0.01122	0.09227	0.0458	0.03859										825.9	0.0385807	0.0331697	0.025377	-0.0219343	0.0858699	0.0403068	0.0293728										825.9	0.102197	0.113539	0.104651	-0.122682	0.3459	0.207959
828	-0.0968	0.4976	-0.3625	-1.2617	-1.0889	1.4497	1.8041		828	0.02256	0.06905	0.02641	-0.0037	0.07261	0.03656	0.02939										828	0.0207107	0.0441897	0.025317	-0.0144143	0.0662099	0.0310668	0.0201728										828	0.0548608	0.15126	0.104404	-0.0806215	0.266706	0.160286
830.1	-0.1043	0.4699	-0.3674	-1.2197	-1.1351	1.4346	1.8114		830.1	0.01478	0.04087	0.02146	0.03823	0.02635	0.02051	0.0372										830.1	0.0129307	0.0160097	0.020367	0.0275157	0.0199499	0.0150168	0.0279828										830.1	0.0342522	0.0548009	0.0839908	0.1539	0.0803621	0.077478
832.2	-0.0767	0.4469	-0.3811	-1.1981	-1.1858	1.447	1.8223		832.2	0.04211	0.0174	0.00771	0.05976	-0.02441	0.03197	0.0486										832.2	0.0402607	-0.00746029	0.00661702	0.0490457	-0.0308101	0.0264768	0.0393828										832.2	0.106647	-0.0255364	0.0272877	0.274321	-0.124109	0.136605
834.3	-0.1081	0.4662	-0.3699	-1.2337	-1.1858	1.4332	1.8382		834.3	0.01043	0.03622	0.01885	0.02409	-0.02448	0.01723	0.06501										834.3	0.00858066	0.0113597	0.017757	0.0133757	-0.0308801	0.0117368	0.0557928										834.3	0.0227294	0.038884	0.0732275	0.0748125	-0.124391	0.0605551
836.4	-0.1043	0.4699	-0.3687	-1.2274	-1.1524	1.4166	1.8041		836.4	0.01396	0.03944	0.02	0.03032	0.00886	-0.000317873	0.03141										836.4	0.0121107	0.0145797	0.018907	0.0196057	0.00245993	-0.00581103	0.0221928										836.4	0.0320801	0.049906	0.07797	0.109658	0.00990908	-0.0299815
838.5	-0.1081	0.451	-0.3415	-1.2502	-1.1097	1.3973	1.8187		838.5	0.00988	0.02006	0.04714	0.00744	0.0515	-0.02056	0.04652										838.5	0.00803066	-0.00480029	0.046047	-0.0032743	0.0450999	-0.0260532	0.0373028										838.5	0.0212725	-0.0164313	0.189892	-0.0183137	0.181671	-0.134419
840.6	-0.1081	0.4683	-0.3749	-1.2248	-1.0313	1.4208	1.7833		840.6	0.0096	0.03689	0.01369	0.03277	0.12984	0.002	0.01162										840.6	0.00775066	0.0120297	0.012597	0.0220557	0.12344	-0.00349316	0.00240284										840.6	0.0205308	0.0411774	0.0519484	0.123361	0.497239	-0.0180226
842.7	-0.1056	0.4882	-0.3773	-1.2756	-1.0093	1.4456	1.7992		842.7	0.01183	0.05631	0.01124	-0.0181	0.15178	0.02585	0.02803										842.7	0.00998066	0.0314497	0.010147	-0.0288143	0.14538	0.0203568	0.0188128										842.7	0.0264379	0.107652	0.0418449	-0.161163	0.585618	0.105029
844.8	-0.1106	0.5112	-0.3848	-1.2324	-1.0278	1.4152	1.7748		844.8	0.00655	0.07883	0.00368	0.02503	0.13321	-0.00549	0.00413										844.8	0.00470066	0.0539697	0.00258702	0.0143157	0.12681	-0.0109832	-0.00508716										844.8	0.0124517	0.184737	0.0106685	0.0800701	0.510814	-0.0566666
846.9	-0.0993	0.5301	-0.3885	-1.2363	-1.0809	1.4346	1.7797		846.9	0.01758	0.09726	-7.07358e-05	0.02106	0.08005	0.01296	0.00954										846.9	0.0157307	0.0723997	-0.00116372	0.0103457	0.0736499	0.00746684	0.000322839										846.9	0.0416692	0.247823	-0.00479901	0.0578652	0.296676	0.0385245
849	-0.0666	0.5583	-0.3798	-1.2452	-1.1466	1.4387	1.7967		849	0.05	0.12498	0.00858	0.01208	0.01429	0.01612	0.02704										849	0.0481507	0.10012	0.00748702	0.0013657	0.00788993	0.0106268	0.0178228										849	0.127547	0.342707	0.0308755	0.00763861	0.0317821	0.0548282
851.1	-0.0867	0.529	-0.3687	-1.2629	-1.1974	1.4373	1.7785		851.1	0.02963	0.0952	0.01962	-0.00569	-0.03657	0.01378	0.00934										851.1	0.0277807	0.0703397	0.018527	-0.0164043	-0.0429701	0.00828684	0.000122839										851.1	0.0735886	0.240771	0.0764029	-0.0917519	-0.173092	0.0427552
853.2	-0.0968	0.5405	-0.3588	-1.2261	-1.1928	1.4097	1.7809		853.2	0.01925	0.10623	0.02947	0.03104	-0.03203	-0.01477	0.01225										853.2	0.0174007	0.0813697	0.028377	0.0203257	-0.0384301	-0.0202632	0.00303284										853.2	0.0460929	0.278527	0.117023	0.113685	-0.154804	-0.104546
855.3	-0.0792	0.5191	-0.386	-1.2375	-1.142	1.4014	1.7894		855.3	0.03658	0.08435	0.00221	0.01957	0.0187	-0.02401	0.02125										855.3	0.0347307	0.0594897	0.00111702	0.0088557	0.0122999	-0.0295032	0.0120328										855.3	0.0919986	0.203632	0.00460643	0.0495314	0.0495465	-0.152219
857.4	-0.0767	0.5123	-0.3835	-1.2452	-1.0624	1.4359	1.8199		857.4	0.0388	0.07707	0.00466	0.0118	0.09824	0.00955	0.05226										857.4	0.0369507	0.0522097	0.00356702	0.0010857	0.0918399	0.00405684	0.0430428										857.4	0.0978792	0.178713	0.0147099	0.00607252	0.369949	0.0209309
859.5	-0.0905	0.4809	-0.3761	-1.2223	-1.0209	1.4097	1.8126		859.5	0.02473	0.0452	0.01201	0.03462	0.13968	-0.0176	0.04546										859.5	0.0228807	0.0203397	0.010917	0.0239057	0.13328	-0.0230932	0.0362428										859.5	0.0606089	0.0696224	0.0450203	0.133709	0.536877	-0.119147
861.6	-0.0779	0.4641	-0.386	-1.2223	-0.984	1.4511	1.8102		861.6	0.03705	0.02792	0.00205	0.03455	0.17652	0.02286	0.04357										861.6	0.0352007	0.00305971	0.000957018	0.0238357	0.17012	0.0173668	0.0343528										861.6	0.0932436	0.0104733	0.00394661	0.133317	0.685275	0.0896026
863.7	-0.0754	0.472	-0.3959	-1.2083	-0.9851	1.4387	1.8089		863.7	0.03927	0.03534	-0.0079	0.04848	0.17536	0.00952	0.04277										863.7	0.0374207	0.0104797	-0.00899298	0.0377657	0.16896	0.00402684	0.0335528										863.7	0.0991241	0.0358718	-0.0370858	0.21123	0.680602	0.0207761
865.8	-0.1018	0.472	-0.3823	-1.2426	-1.0647	1.4511	1.7894		865.8	0.0126	0.03487	0.00565	0.01411	0.0957	0.02097	0.02378										865.8	0.0107507	0.0100097	0.00455702	0.0033957	0.0892999	0.0154768	0.0145628										865.8	0.0284776	0.034263	0.0187925	0.0189927	0.359717	0.0798513
867.9	-0.1043	0.4903	-0.3724	-1.2464	-1.1478	1.4483	1.7931		867.9	0.00982	0.05269	0.01549	0.01024	0.01253	0.01723	0.02798										867.9	0.00797066	0.0278297	0.014397	-0.000474296	0.00612993	0.0117368	0.0187628										867.9	0.0211136	0.0952605	0.0593714	-0.00265282	0.0246925	0.0605551
870	-0.0892	0.4892	-0.3452	-1.2401	-1.1778	1.4511	1.7894		870	0.02465	0.05111	0.04264	0.01646	-0.01753	0.01909	0.02479										870	0.0228007	0.0262497	0.041547	0.0057457	-0.0239301	0.0135968	0.0155728										870	0.060397	0.0898522	0.171334	0.0321367	-0.0963948	0.0701516
872.1	-0.0867	0.4992	-0.3563	-1.2312	-1.1847	1.4828	1.7785		872.1	0.02687	0.06064	0.03148	0.02529	-0.02449	0.04984	0.01439										872.1	0.0250207	0.0357797	0.030387	0.0145757	-0.0308901	0.0443468	0.00517284										872.1	0.0662776	0.122473	0.125312	0.0815243	-0.124431	0.228803
874.2	-0.0666	0.5044	-0.3872	-1.2312	-1.1247	1.4387	1.7663		874.2	0.0467	0.06536	0.000530721	0.02522	0.03545	0.0048	0.0027										874.2	0.0448507	0.0404997	-0.000562261	0.0145057	0.0290499	-0.000693159	-0.00651716										874.2	0.118806	0.13863	-0.00231869	0.0811328	0.117019	-0.00357629
876.3	-0.1194	0.5144	-0.3625	-1.235	-1.0416	1.4263	1.7675		876.3	-0.00638	0.07488	0.02518	0.02135	0.11849	-0.00854	0.0044										876.3	-0.00822934	0.0500197	0.024087	0.0106357	0.11209	-0.0140332	-0.00481716										876.3	-0.0217988	0.171216	0.0993316	0.0594872	0.451519	-0.0724028
878.4	-0.1005	0.5191	-0.3674	-1.2299	-0.9943	1.4442	1.7724		878.4	0.01225	0.07911	0.02022	0.02638	0.16572	0.00841	0.00981										878.4	0.0104007	0.0542497	0.019127	0.0156657	0.15932	0.00291684	0.000592839										878.4	0.0275505	0.185696	0.0788772	0.0876209	0.641771	0.0150492
880.5	-0.1244	0.5149	-0.3971	-1.2413	-0.9897	1.4346	1.7809		880.5	-0.01193	0.07443	-0.00953	0.0149	0.17026	-0.00213	0.01881										880.5	-0.0137793	0.0495697	-0.010623	0.0041857	0.16386	-0.00762316	0.00959284										880.5	-0.0365003	0.169676	-0.0438077	0.0234113	0.660059	-0.039331
882.6	-0.0955	0.5018	-0.3551	-1.2286	-1.0266	1.4428	1.7919		882.6	0.0167	0.06085	0.03242	0.02753	0.1333	0.00513	0.03032										882.6	0.0148507	0.0359897	0.031327	0.0168157	0.1269	-0.000363159	0.0211028										882.6	0.0393381	0.123192	0.129188	0.094053	0.511177	-0.00187368
884.7	-0.0804	0.5311	-0.3588	-1.2337	-1.1143	1.4442	1.765		884.7	0.03152	0.08968	0.02866	0.02236	0.04554	0.00558	0.00392										884.7	0.0296707	0.0648197	0.027567	0.0116457	0.0391399	8.68414e-05	-0.00529716										884.7	0.0785951	0.221876	0.113683	0.0651363	0.157663	0.00044805
886.8	-0.098	0.5384	-0.3637	-1.2579	-1.1616	1.4428	1.7541		886.8	0.01364	0.0965	0.02371	-0.00191	-0.00182	0.00324	-0.00647										886.8	0.0117907	0.0716397	0.022617	-0.0126243	-0.00822007	-0.00225316	-0.0156872										886.8	0.0312325	0.245221	0.0932695	-0.0706098	-0.033112	-0.011625
888.9	-0.0892	0.5327	-0.36	-1.2845	-1.1985	1.3821	1.7626		888.9	0.02217	0.09032	0.02735	-0.02858	-0.03879	-0.0584	0.00253										888.9	0.0203207	0.0654597	0.026257	-0.0392943	-0.0451901	-0.0638932	-0.00668716										888.9	0.0538277	0.224067	0.10828	-0.219779	-0.182034	-0.329651
891	-0.0691	0.5264	-0.386	-1.2604	-1.1201	1.4318	1.726		891	0.04199	0.08355	0.0013	-0.00456	0.03955	-0.00965	-0.03356										891	0.0401407	0.0586897	0.000207018	-0.0152743	0.0331499	-0.0151432	-0.0427772										891	0.106329	0.200894	0.000853716	-0.0854317	0.133534	-0.0781297
893.1	-0.0691	0.5348	-0.3625	-1.2477	-1.0636	1.4194	1.726		893.1	0.04172	0.09147	0.02475	0.00807	0.09599	-0.02299	-0.03306										893.1	0.0398707	0.0666097	0.023657	-0.0026443	0.0895899	-0.0284832	-0.0422772										893.1	0.105614	0.228004	0.0975584	-0.01479	0.360885	-0.146956
895.2	-0.1056	0.5463	-0.3835	-1.2515	-1.037	1.4249	1.7541		895.2	0.00494	0.10249	0.00369	0.0042	0.12253	-0.01843	-0.00445										895.2	0.00309066	0.0776297	0.00259702	-0.0065143	0.11613	-0.0239232	-0.0136672										895.2	0.0081869	0.265725	0.0107098	-0.0364355	0.467793	-0.123429
897.3	-0.1571	0.541	-0.3848	-1.2477	-1.007	1.4525	1.7468		897.3	-0.04683	0.09671	0.00234	0.00793	0.15247	0.00822	-0.01125										897.3	-0.0486793	0.0718497	0.00124702	-0.0027843	0.14607	0.00272684	-0.0204672										897.3	-0.128947	0.24594	0.00514254	-0.015573	0.588397	0.0140689
899.4	-0.1433	0.5233	-0.412	-1.2248	-1.0578	1.4483	1.7882		899.4	-0.03331	0.07854	-0.02491	0.03076	0.1016	0.00308	0.03066										899.4	-0.0351593	0.0536797	-0.026003	0.0200457	0.0951999	-0.00241316	0.0214428										899.4	-0.0931341	0.183744	-0.107233	0.112119	0.383483	-0.0124505
901.5	-0.103	0.4929	-0.3811	-1.2299	-1.1051	1.4621	1.8004		901.5	0.00672	0.04766	0.00593	0.02558	0.05424	0.01594	0.04336										901.5	0.00487066	0.0227997	0.00483702	0.0148657	0.0478399	0.0104468	0.0341428										901.5	0.012902	0.0780429	0.0199472	0.0831463	0.192708	0.0538995
903.6	-0.0854	0.4934	-0.3736	-1.2439	-1.1881	1.4704	1.8102		903.6	0.02404	0.04768	0.01338	0.01151	-0.02882	0.02329	0.05367										903.6	0.0221907	0.0228197	0.012287	0.000795704	-0.0352201	0.0177968	0.0444528										903.6	0.0587812	0.0781114	0.05067	0.0044505	-0.141873	0.0918211
905.7	-0.0892	0.4892	-0.3922	-1.2477	-1.202	1.4994	1.7931		905.7	0.01996	0.04301	-0.00528	0.00764	-0.04278	0.05135	0.03707										905.7	0.0181107	0.0181497	-0.00637298	-0.0030743	-0.0491801	0.0458568	0.0278528										905.7	0.0479736	0.0621261	-0.0262813	-0.017195	-0.198107	0.236594
907.8	-0.1118	0.5091	-0.3538	-1.2629	-1.2008	1.4621	1.8028		907.8	-0.00291	0.06243	0.03307	-0.00763	-0.04164	0.0131	0.04728										907.8	-0.00475934	0.0375697	0.031977	-0.0183443	-0.0480401	0.00760684	0.0380628										907.8	-0.0126071	0.1286	0.131869	-0.102603	-0.193514	0.0392468
909.9	-0.1269	0.5206	-0.3637	-1.2655	-1.1512	1.4552	1.7687		909.9	-0.01829	0.07345	0.02312	-0.0103	0.00789	0.00526	0.01368										909.9	-0.0201393	0.0485897	0.022027	-0.0210143	0.00148993	-0.000233159	0.00446284										909.9	-0.0533474	0.166321	0.0908365	-0.117536	0.00600174	-0.00120296
912	-0.1081	0.5002	-0.3637	-1.2274	-1.0647	1.4663	1.7516		912	0.000238532	0.05258	0.02306	0.02772	0.09433	0.01542	-0.00291										912	-0.00161081	0.0277197	0.021967	0.0170057	0.0879299	0.00992684	-0.0121272										912	-0.00426689	0.0948839	0.090589	0.0951157	0.354198	0.0512166
914.1	-0.1144	0.5034	-0.3749	-1.2337	-1.014	1.4414	1.7443		914.1	-0.00634	0.0553	0.01181	0.02135	0.14497	-0.01043	-0.00971										914.1	-0.00818934	0.0304397	0.010717	0.0106357	0.13857	-0.0159232	-0.0189272										914.1	-0.0216929	0.104194	0.0441955	0.0594872	0.558186	-0.082154
916.2	-0.137	0.5055	-0.3798	-1.2477	-1.0116	1.4401	1.7395		916.2	-0.02921	0.05692	0.00686	0.00728	0.14731	-0.01267	-0.014										916.2	-0.0310593	0.0320597	0.00576702	-0.0034343	0.14091	-0.0181632	-0.0232172										916.2	-0.0822735	0.10974	0.0237824	-0.0192086	0.567612	-0.0937111
918.3	-0.1382	0.4997	-0.3526	-1.2452	-1.0589	1.4511	1.7248		918.3	-0.03069	0.05065	0.034	0.00971	0.09995	-0.00261	-0.0282										918.3	-0.0325393	0.0257897	0.032907	-0.0010043	0.0935499	-0.00810316	-0.0374172										918.3	-0.0861939	0.0882776	0.135704	-0.00561719	0.376837	-0.0418075
920.4	-0.1043	0.5191	-0.3786	-1.254	-1.1616	1.4663	1.7407		920.4	0.00294	0.06957	0.00795	0.000835858	-0.00281	0.01164	-0.01179										920.4	0.00109066	0.0447097	0.00685702	-0.00987844	-0.00921007	0.00614684	-0.0210072										920.4	0.00288907	0.15304	0.0282774	-0.0552517	-0.0370999	0.031714
922.5	-0.1357	0.5332	-0.3749	-1.235	-1.1812	1.458	1.7273		922.5	-0.02874	0.08319	0.01159	0.01976	-0.02248	0.0024	-0.02469										922.5	-0.0305893	0.0583297	0.010497	0.0090457	-0.0288801	-0.00309316	-0.0339072										922.5	-0.0810286	0.199661	0.0432883	0.0505941	-0.116334	-0.0159589
924.6	-0.1043	0.5426	-0.3538	-1.2337	-1.187	1.4621	1.7346		924.6	0.00239	0.09212	0.03264	0.02099	-0.02834	0.00556	-0.01688										924.6	0.000540662	0.0672597	0.031547	0.0102757	-0.0347401	6.68414e-05	-0.0260972										924.6	0.00143217	0.230228	0.130096	0.0574737	-0.13994	0.000344862
926.7	-0.1093	0.5787	-0.3575	-1.235	-1.1282	1.4663	1.7541		926.7	-0.00289	0.12774	0.02889	0.01962	0.0304	0.00881	0.00312										926.7	-0.00473934	0.10288	0.027797	0.0089057	0.0239999	0.00331684	-0.00609716										926.7	-0.0125541	0.352155	0.114631	0.0498111	0.0966763	0.0171129
928.8	-0.1068	0.5913	-0.3811	-1.2642	-1.112	1.4925	1.7516		928.8	-0.000665208	0.13986	0.00523	-0.00965	0.04654	0.03407	0.00113										928.8	-0.00251455	0.115	0.00413702	-0.0203643	0.0401399	0.0285768	-0.00808716										928.8	-0.00666082	0.393641	0.0170605	-0.113901	0.161691	0.14744
930.9	-0.0792	0.5813	-0.3712	-1.2566	-1.0566	1.4621	1.7431		930.9	0.02666	0.12939	0.01508	-0.00212	0.10188	0.00273	-0.00687										930.9	0.0248107	0.10453	0.013987	-0.0128343	0.0954799	-0.00276316	-0.0160872										930.9	0.0657213	0.357803	0.0576806	-0.0717843	0.384611	-0.0142563
933	-0.098	0.5698	-0.3786	-1.2439	-1.0243	1.4414	1.7443		933	0.00758	0.11741	0.00763	0.0105	0.13411	-0.01892	-0.00516										933	0.00573066	0.0925497	0.00653702	-0.000214296	0.12771	-0.0244132	-0.0143772										933	0.01518	0.316796	0.0269578	-0.00119859	0.51444	-0.125957
935.1	-0.1156	0.5494	-0.407	-1.2324	-1.0601	1.4456	1.726		935.1	-0.01029	0.09653	-0.02083	0.02193	0.09825	-0.01566	-0.02296										935.1	-0.0121393	0.0716697	-0.021923	0.0112157	0.0918499	-0.0211532	-0.0321772										935.1	-0.0321561	0.245324	-0.0904074	0.0627313	0.369989	-0.109138
937.2	-0.1282	0.5447	-0.3984	-1.2375	-1.0924	1.4566	1.7626		937.2	-0.02317	0.09136	-0.01228	0.01676	0.06589	-0.0056	0.01415										937.2	-0.0250193	0.0664997	-0.013373	0.0060457	0.0594899	-0.0110932	0.00493284										937.2	-0.0662741	0.227627	-0.0551484	0.0338146	0.239637	-0.0572341
939.3	-0.103	0.5138	-0.4046	-1.2439	-1.1443	1.447	1.7894		939.3	0.00176	0.05998	-0.01854	0.01029	0.01393	-0.01615	0.04145										939.3	-8.93381e-05	0.0351197	-0.019633	-0.000424296	0.00752993	-0.0216432	0.0322328										939.3	-0.000236649	0.120214	-0.0809638	-0.00237316	0.030332	-0.111666
941.4	-0.1068	0.4913	-0.3786	-1.2185	-1.1351	1.4552	1.7821		941.4	-0.00232	0.037	0.00741	0.03562	0.02307	-0.00889	0.03466										941.4	-0.00416934	0.0121397	0.00631702	0.0249057	0.0166699	-0.0143832	0.0254428										941.4	-0.0110442	0.041554	0.0260505	0.139302	0.0671496	-0.0742085
943.5	-0.103	0.4746	-0.4132	-1.2629	-1.1466	1.458	1.8138		943.5	0.00121	0.01983	-0.02724	-0.00886	0.0115	-0.00703	0.06686										943.5	-0.000639338	-0.00503029	-0.028333	-0.0195743	0.00509993	-0.0125232	0.0576428										943.5	-0.00169355	-0.0172186	-0.116841	-0.109482	0.0205435	-0.0646121
945.6	-0.0779	0.4892	-0.3637	-1.282	-1.1385	1.4525	1.7955		945.6	0.02603	0.03395	0.0222	-0.02803	0.01954	-0.01348	0.04907										945.6	0.0241807	0.00908971	0.021107	-0.0387443	0.0131399	-0.0189732	0.0398528										945.6	0.0640525	0.0311139	0.0870425	-0.216703	0.0529301	-0.0978902
947.7	-0.0754	0.4992	-0.3835	-1.2845	-1.1212	1.4221	1.7736		947.7	0.02826	0.04347	0.00235	-0.0306	0.03678	-0.04482	0.02767										947.7	0.0264107	0.0186097	0.00125702	-0.0413143	0.0303799	-0.0503132	0.0184528										947.7	0.0699596	0.0637006	0.00518377	-0.231078	0.122376	-0.259586
949.8	-0.0729	0.4976	-0.3872	-1.2363	-1.1097	1.4304	1.7699		949.8	0.03048	0.0414	-0.0014	0.01753	0.04822	-0.03746	0.02448										949.8	0.0286307	0.0165397	-0.00249298	0.0068157	0.0418199	-0.0429532	0.0152628										949.8	0.0758402	0.0566151	-0.0102807	0.0381214	0.168459	-0.221613
951.9	-0.0716	0.4997	-0.3897	-1.2591	-1.0993	1.4428	1.7468		951.9	0.0315	0.04302	-0.00396	-0.00534	0.05856	-0.02601	0.00188										951.9	0.0296507	0.0181597	-0.00505298	-0.0160543	0.0521599	-0.0315032	-0.00733716										951.9	0.0785421	0.0621603	-0.0208378	-0.0897943	0.21011	-0.162538
954	-0.0565	0.4934	-0.3934	-1.2197	-1.1235	1.458	1.7334		954	0.04633	0.03624	-0.00771	0.03398	0.03429	-0.01175	-0.01101										954	0.0444807	0.0113797	-0.00880298	0.0232657	0.0278899	-0.0172432	-0.0202272										954	0.117825	0.0389525	-0.0363023	0.130129	0.112346	-0.0889644
956.1	-0.103	0.518	-0.386	-1.2172	-1.1466	1.4704	1.7212		956.1	-0.000446285	0.06037	-0.000364907	0.03641	0.01113	-0.000294803	-0.02271										956.1	-0.00229562	0.0355097	-0.00145789	0.0256957	0.00472993	-0.00578796	-0.0319272										956.1	-0.00608091	0.121549	-0.00601214	0.14372	0.0190531	-0.0298624
958.2	-0.1219	0.5353	-0.3947	-1.2286	-1.1385	1.4497	1.7309		958.2	-0.01962	0.07719	-0.00912	0.02494	0.01917	-0.02194	-0.0125										958.2	-0.0214693	0.0523297	-0.010213	0.0142257	0.0127699	-0.0274332	-0.0217172										958.2	-0.0568704	0.179123	-0.042117	0.0795667	0.0514397	-0.141539
960.3	-0.093	0.5342	-0.3761	-1.2159	-1.1501	1.447	1.7541		960.3	0.009	0.07561	0.00943	0.03757	0.00751	-0.02558	0.0112										960.3	0.00715066	0.0507497	0.00833702	0.0268557	0.00110993	-0.0310732	0.00198284										960.3	0.0189415	0.173715	0.0343807	0.150208	0.00447102	-0.160319
962.4	-0.1307	0.5238	-0.3823	-1.1956	-1.1408	1.4732	1.7541		962.4	-0.02897	0.06473	0.00317	0.0578	0.01675	-0.000325167	0.01171										962.4	-0.0308193	0.0398697	0.00207702	0.0470857	0.0103499	-0.00581833	0.00249284										962.4	-0.0816378	0.136473	0.00856534	0.263358	0.0416915	-0.0300191
964.5	-0.098	0.5489	-0.3736	-1.2261	-1.1881	1.4828	1.7102		964.5	0.00345	0.08936	0.01182	0.02722	-0.03062	0.00833	-0.03169										964.5	0.00160066	0.0644997	0.010727	0.0165057	-0.0370201	0.00283684	-0.0409072										964.5	0.00424002	0.220781	0.0442368	0.0923191	-0.149124	0.0146364
966.6	-0.1106	0.5724	-0.3489	-1.2528	-1.127	1.4373	1.7126		966.6	-0.00942	0.11238	0.03647	0.000451632	0.03042	-0.03811	-0.02879										966.6	-0.0112693	0.0875197	0.035377	-0.0102627	0.0240199	-0.0436032	-0.0380072										966.6	-0.0298515	0.299578	0.14589	-0.0574008	0.0967568	-0.224966
968.7	-0.098	0.5714	-0.3984	-1.2566	-1.0982	1.4359	1.6931		968.7	0.0029	0.1109	-0.01309	-0.00342	0.05916	-0.04046	-0.04778										968.7	0.00105066	0.0860397	-0.014183	-0.0141343	0.0527599	-0.0459532	-0.0569972										968.7	0.00278311	0.294512	-0.0584887	-0.0790555	0.212527	-0.237091
970.8	-0.1068	0.5724	-0.3885	-1.2223	-1.1109	1.4718	1.6846		970.8	-0.00617	0.11143	-0.00324	0.03081	0.0464	-0.0055	-0.05578										970.8	-0.00801934	0.0865697	-0.00433298	0.0200957	0.0399999	-0.0109932	-0.0649972										970.8	-0.0212425	0.296326	-0.0178686	0.112399	0.161127	-0.0567182
972.9	-0.0817	0.5761	-0.3848	-1.2223	-1.0762	1.4897	1.7041		972.9	0.01865	0.11465	0.000405221	0.03074	0.08104	0.01146	-0.03577										972.9	0.0168007	0.0897897	-0.000687761	0.0200257	0.0746399	0.00596684	-0.0449872										972.9	0.0445035	0.307348	-0.00283623	0.112007	0.300664	0.0307854
975	-0.0854	0.5928	-0.4244	-1.2274	-1.0786	1.4883	1.7126		975	0.01467	0.13087	-0.03925	0.02556	0.07858	0.00911	-0.02677										975	0.0128207	0.10601	-0.040343	0.0148457	0.0721799	0.00361684	-0.0359872										975	0.0339608	0.362869	-0.166369	0.0830345	0.290754	0.0186608
977.1	-0.0854	0.5855	-0.4281	-1.2032	-1.1155	1.5159	1.698		977.1	0.0144	0.1231	-0.043	0.04969	0.04161	0.03577	-0.04086										977.1	0.0125507	0.0982397	-0.044093	0.0389757	0.0352099	0.0302768	-0.0500772										977.1	0.0332456	0.336272	-0.181834	0.217998	0.141832	0.156211
979.2	-0.0578	0.5494	-0.3848	-1.2083	-1.1178	1.4939	1.7431		979.2	0.04172	0.08652	0.000244018	0.04452	0.03925	0.01283	0.00474										979.2	0.0398707	0.0616597	-0.000848964	0.0338057	0.0328499	0.00733684	-0.00447716										979.2	0.105614	0.21106	-0.00350101	0.189081	0.132326	0.0378537
981.3	-0.0829	0.5264	-0.3464	-1.2134	-1.1258	1.458	1.7541		981.3	0.01635	0.06304	0.03859	0.03935	0.03119	-0.02402	0.01625										981.3	0.0145007	0.0381797	0.037497	0.0286357	0.0247899	-0.0295132	0.00703284										981.3	0.038411	0.130688	0.154633	0.160164	0.0998585	-0.15227
983.4	-0.0402	0.4987	-0.3934	-1.2502	-1.1616	1.4994	1.7455		983.4	0.05877	0.03487	-0.00846	0.00248	-0.00467	0.01644	0.00815										983.4	0.0569207	0.0100097	-0.00955298	-0.0082343	-0.0110701	0.0109468	-0.00106716										983.4	0.150778	0.034263	-0.0393952	-0.0460558	-0.0445923	0.0564792
985.5	-0.0754	0.4877	-0.412	-1.2668	-1.1616	1.4704	1.7407		985.5	0.0233	0.02339	-0.02712	-0.0142	-0.00473	-0.0135	0.00386										985.5	0.0214507	-0.00147029	-0.028213	-0.0249143	-0.0111301	-0.0189932	-0.00535716										985.5	0.056821	-0.00503276	-0.116347	-0.13935	-0.044834	-0.0979934
987.6	-0.0679	0.4887	-0.4169	-1.2668	-1.1478	1.4883	1.7236		987.6	0.03052	0.02391	-0.03207	-0.01427	0.009	0.00345	-0.01274										987.6	0.0286707	-0.000950287	-0.033163	-0.0249843	0.00259993	-0.00204316	-0.0219572										987.6	0.0759461	-0.00325281	-0.13676	-0.139741	0.010473	-0.0105415
989.7	-0.054	0.4793	-0.3996	-1.2566	-1.112	1.4621	1.7126		989.7	0.04415	0.01404	-0.01482	-0.00414	0.04474	-0.02369	-0.02323										989.7	0.0423007	-0.0108203	-0.015913	-0.0148543	0.0383399	-0.0291832	-0.0324472										989.7	0.112051	-0.0370376	-0.065623	-0.0830825	0.15444	-0.150568
991.8	-0.0905	0.4877	-0.3897	-1.2693	-1.0762	1.4428	1.6675		991.8	0.00737	0.02196	-0.00498	-0.01691	0.08048	-0.04393	-0.06783										991.8	0.00552066	-0.00290029	-0.00607298	-0.0276243	0.0740799	-0.0494232	-0.0770472										991.8	0.0146238	-0.00992762	-0.0250442	-0.154507	0.298408	-0.254994
993.9	-0.0591	0.5065	-0.3798	-1.2464	-1.0728	1.447	1.6943		993.9	0.0385	0.04028	0.00487	0.00592	0.08382	-0.04068	-0.04052										993.9	0.0366507	0.0154197	0.00377702	-0.0047943	0.0774199	-0.0461732	-0.0497372										993.9	0.0970845	0.0527813	0.0155759	-0.0268153	0.311862	-0.238226
996	-0.0679	0.5102	-0.4083	-1.2426	-1.0947	1.4787	1.7321		996	0.02942	0.04351	-0.02369	0.00964	0.06186	-0.00992	-0.00222										996	0.0275707	0.0186497	-0.024783	-0.0010743	0.0554599	-0.0154132	-0.0114372										996	0.0730323	0.0638375	-0.102202	-0.00600872	0.223403	-0.0795227
998.1	-0.0804	0.5269	-0.4268	-1.2553	-1.1351	1.4539	1.7455		998.1	0.01664	0.05973	-0.04224	-0.00313	0.02139	-0.03566	0.01169										998.1	0.0147907	0.0348697	-0.043333	-0.0138443	0.0149899	-0.0411532	0.00247284										998.1	0.0391792	0.119358	-0.178699	-0.0774334	0.0603823	-0.212326
1000.2	-0.0854	0.517	-0.412	-1.2769	-1.2008	1.4608	1.7504		1000.2	0.01137	0.04935	-0.02749	-0.0248	-0.04437	-0.02971	0.01709										1000.2	0.00952066	0.0244897	-0.028583	-0.0355143	-0.0507701	-0.0352032	0.00787284										1000.2	0.0252194	0.0838277	-0.117872	-0.198637	-0.204511	-0.181627
1002.3	-0.0729	0.5379	-0.4046	-1.2426	-1.2262	1.4456	1.7638		1002.3	0.02359	0.06978	-0.02015	0.00943	-0.06983	-0.04585	0.031										1002.3	0.0217407	0.0449197	-0.021243	-0.0012843	-0.0762301	-0.0513432	0.0217828										1002.3	0.0575892	0.153759	-0.0876032	-0.00718328	-0.307069	-0.2649
1004.4	-0.0767	0.5615	-0.3848	-1.2642	-1.2285	1.4594	1.7443		1004.4	0.01952	0.0929	-0.00040079	-0.01224	-0.07219	-0.03299	0.012										1004.4	0.0176707	0.0680397	-0.00149377	-0.0229543	-0.0785901	-0.0384832	0.00278284										1004.4	0.0468081	0.232898	-0.00616011	-0.128387	-0.316576	-0.19855
1006.5	-0.0741	0.5771	-0.3625	-1.2833	-1.1801	1.4759	1.6919		1006.5	0.02184	0.10802	0.02185	-0.03142	-0.02385	-0.01744	-0.03989										1006.5	0.0199907	0.0831597	0.020757	-0.0421343	-0.0302501	-0.0229332	-0.0491072										1006.5	0.0529536	0.284654	0.0855991	-0.235664	-0.121853	-0.118321
1008.6	-0.0792	0.5709	-0.36	-1.2642	-1.1005	1.429	1.7053		1008.6	0.01647	0.10135	0.02429	-0.01239	0.05568	-0.06528	-0.02599										1008.6	0.0146207	0.0764897	0.023197	-0.0231043	0.0492799	-0.0707732	-0.0352072										1008.6	0.0387289	0.261823	0.0956614	-0.129226	0.198509	-0.365147
1010.7	-0.0779	0.5766	-0.365	-1.2515	-1.0578	1.4594	1.6639		1010.7	0.01749	0.10657	0.01924	0.000239417	0.09832	-0.03582	-0.06688										1010.7	0.0156407	0.0817097	0.018147	-0.0104749	0.0919199	-0.0413132	-0.0760972										1010.7	0.0414308	0.27969	0.0748359	-0.0585877	0.370271	-0.213151
1012.8	-0.0553	0.574	-0.3712	-1.2706	-1.0439	1.4939	1.6773		1012.8	0.03982	0.10349	0.01298	-0.01893	0.11216	-0.00227	-0.05298										1012.8	0.0379707	0.0786297	0.011887	-0.0296443	0.10576	-0.00776316	-0.0621972										1012.8	0.100581	0.269148	0.0490205	-0.165805	0.426021	-0.0400533
1014.9	-0.0767	0.5688	-0.3835	-1.254	-1.1005	1.4166	1.7212		1014.9	0.01814	0.09782	0.000630539	-0.0024	0.0555	-0.08051	-0.00857										1014.9	0.0162907	0.0729597	-0.000462443	-0.0131143	0.0490999	-0.0860032	-0.0177872										1014.9	0.0431526	0.249739	-0.00190705	-0.0733504	0.197784	-0.443725
1017	-0.0854	0.5505	-0.3415	-1.235	-1.1881	1.4773	1.7504		1017	0.00917	0.07904	0.04258	0.01652	-0.03216	-0.02075	0.02113										1017	0.00732066	0.0541797	0.041487	0.0058057	-0.0385601	-0.0262432	0.0119128										1017	0.0193918	0.185456	0.171087	0.0324723	-0.155327	-0.135399
1019.1	-0.0415	0.5478	-0.3674	-1.235	-1.2539	1.4497	1.7919		1019.1	0.05279	0.07586	0.01662	0.01645	-0.09803	-0.0493	0.06314										1019.1	0.0509407	0.0509997	0.015527	0.0057357	-0.10443	-0.0547932	0.0539228										1019.1	0.134937	0.174571	0.0640313	0.0320807	-0.420664	-0.2827
1021.2	-0.0767	0.5259	-0.3885	-1.2388	-1.27	1.4842	1.7919		1021.2	0.01731	0.05348	-0.00453	0.01258	-0.11419	-0.01574	0.06364										1021.2	0.0154607	0.0286197	-0.00562298	0.0018657	-0.12059	-0.0212332	0.0544228										1021.2	0.040954	0.0979646	-0.0231884	0.0104352	-0.48576	-0.10955
1023.3	-0.0729	0.5201	-0.3984	-1.2185	-1.2343	1.447	1.7882		1023.3	0.02084	0.04721	-0.01448	0.03281	-0.07855	-0.05389	0.06045										1023.3	0.0189907	0.0223497	-0.015573	0.0220957	-0.0849501	-0.0593832	0.0512328										1023.3	0.0503046	0.0765026	-0.0642209	0.123585	-0.342195	-0.306382
1025.4	-0.0565	0.5238	-0.386	-1.2617	-1.1328	1.4594	1.7602		1025.4	0.03696	0.05043	-0.00214	-0.01046	0.02289	-0.04243	0.03295										1025.4	0.0351107	0.0255697	-0.00323298	-0.0211743	0.0164899	-0.0479232	0.0237328										1025.4	0.0930052	0.0875245	-0.0133324	-0.118431	0.0664246	-0.247255
1027.5	-0.0842	0.5321	-0.3848	-1.2909	-1.0405	1.4621	1.7334		1027.5	0.00899	0.05825	-0.000991865	-0.03974	0.11513	-0.04067	0.00666										1027.5	0.00714066	0.0333897	-0.00208485	-0.0504543	0.10873	-0.0461632	-0.00255716										1027.5	0.018915	0.114292	-0.00859763	-0.282199	0.437985	-0.238174
1029.6	-0.0553	0.5238	-0.3687	-1.2706	-1.014	1.4773	1.7029		1029.6	0.03761	0.04948	0.01505	-0.01951	0.14157	-0.02642	-0.02334										1029.6	0.0357607	0.0246197	0.013957	-0.0302243	0.13517	-0.0319132	-0.0325572										1029.6	0.0947269	0.0842727	0.0575569	-0.169049	0.54449	-0.164653
1031.7	-0.0666	0.5096	-0.4107	-1.2756	-1.022	1.4939	1.7114		1031.7	0.02604	0.0348	-0.027	-0.02458	0.1335	-0.01076	-0.01433										1031.7	0.0241907	0.00993971	-0.028093	-0.0352943	0.1271	-0.0162532	-0.0235472										1031.7	0.064079	0.0340234	-0.115852	-0.197407	0.511983	-0.0838566
1033.8	-0.0327	0.5123	-0.3922	-1.2756	-1.0924	1.4594	1.7163		1033.8	0.05966	0.03702	-0.00855	-0.02465	0.06304	-0.0462	-0.00893										1033.8	0.0578107	0.0121597	-0.00964298	-0.0353643	0.0566399	-0.0516932	-0.0181472										1033.8	0.153136	0.0416224	-0.0397664	-0.197798	0.228156	-0.266706
1035.9	-0.039	0.5044	-0.3959	-1.2629	-1.2077	1.4925	1.7602		1035.9	0.05309	0.02865	-0.01231	-0.01202	-0.05232	-0.01405	0.03548										1035.9	0.0512407	0.00378971	-0.013403	-0.0227343	-0.0587201	-0.0195432	0.0262628										1035.9	0.135732	0.0129721	-0.0552721	-0.127157	-0.236535	-0.100831
1038	-0.0377	0.5128	-0.3835	-1.2604	-1.2793	1.4373	1.7419		1038	0.05411	0.03657	3.94647e-05	-0.0096	-0.12398	-0.07019	0.01768										1038	0.0522607	0.0117097	-0.00105352	-0.0203143	-0.13038	-0.0756832	0.00846284										1038	0.138434	0.0400821	-0.00434456	-0.113621	-0.525195	-0.39048
1040.1	-0.0578	0.506	-0.3724	-1.2312	-1.247	1.4594	1.7504		1040.1	0.03374	0.02929	0.01109	0.01953	-0.09174	-0.04903	0.02669										1040.1	0.0318907	0.00442971	0.00999702	0.0088157	-0.0981401	-0.0545232	0.0174728										1040.1	0.0844756	0.0151628	0.0412264	0.0493077	-0.395327	-0.281307
1042.2	-0.0754	0.5144	-0.3959	-1.2363	-1.1939	1.4814	1.7443		1042.2	0.01586	0.03722	-0.01247	0.01436	-0.03871	-0.02798	0.02109										1042.2	0.0140107	0.0123597	-0.013563	0.0036457	-0.0451101	-0.0334732	0.0118728										1042.2	0.037113	0.042307	-0.0559319	0.020391	-0.181712	-0.172702
1044.3	-0.0779	0.5327	-0.3724	-1.2756	-1.1051	1.4746	1.6968		1044.3	0.01308	0.05504	0.01098	-0.02501	0.05003	-0.03572	-0.0259										1044.3	0.0112307	0.0301797	0.00988702	-0.0357243	0.0436299	-0.0412132	-0.0351172										1044.3	0.0297491	0.103304	0.0407727	-0.199812	0.17575	-0.212635
1046.4	-0.0854	0.5437	-0.3872	-1.2655	-1.0532	1.4621	1.6688		1046.4	0.00531	0.06556	-0.00388	-0.01498	0.10187	-0.04916	-0.0534										1046.4	0.00346066	0.0406997	-0.00497298	-0.0256943	0.0954699	-0.0546532	-0.0626172										1046.4	0.009167	0.139314	-0.0205079	-0.143712	0.384571	-0.281978
1048.5	-0.0741	0.5782	-0.4058	-1.2706	-1.0301	1.4746	1.6639		1048.5	0.01633	0.09959	-0.02253	-0.02016	0.12491	-0.03761	-0.05779										1048.5	0.0144807	0.0747297	-0.023623	-0.0308743	0.11851	-0.0431032	-0.0670072										1048.5	0.038358	0.255798	-0.097418	-0.172685	0.47738	-0.222387
1050.6	-0.0616	0.5892	-0.3934	-1.268	-1.0682	1.4539	1.6541		1050.6	0.02856	0.11011	-0.01018	-0.01763	0.08675	-0.05925	-0.06709										1050.6	0.0267107	0.0852497	-0.011273	-0.0283443	0.0803499	-0.0647432	-0.0763072										1050.6	0.0707543	0.291808	-0.0464883	-0.158534	0.323665	-0.334036
1052.7	-0.0515	0.5803	-0.3984	-1.2464	-1.1397	1.4732	1.6663		1052.7	0.03838	0.10073	-0.01524	0.0039	0.01518	-0.04089	-0.05438										1052.7	0.0365307	0.0758697	-0.016333	-0.0068143	0.00877993	-0.0463832	-0.0635972										1052.7	0.0967666	0.2597	-0.067355	-0.0381135	0.0353672	-0.23931
1054.8	-0.0314	0.5934	-0.3971	-1.2324	-1.187	1.487	1.709		1054.8	0.05821	0.11336	-0.01399	0.01783	-0.03218	-0.02804	-0.01118										1054.8	0.0563607	0.0884997	-0.015083	0.0071157	-0.0385801	-0.0335332	-0.0203972										1054.8	0.149295	0.302932	-0.0622002	0.0397993	-0.155408	-0.173011
1056.9	-0.0691	0.607	-0.3984	-1.2197	-1.2458	1.5118	1.6968		1056.9	0.02023	0.12648	-0.01534	0.03046	-0.09104	-0.00418	-0.02287										1056.9	0.0183807	0.10162	-0.016433	0.0197457	-0.0974401	-0.00967316	-0.0320872										1056.9	0.0486888	0.347842	-0.0677674	0.110441	-0.392507	-0.0499077
1059	-0.0465	0.5871	-0.3934	-1.1854	-1.2504	1.4966	1.7395		1059	0.04256	0.1061	-0.0104	0.06468	-0.0957	-0.02032	0.02033										1059	0.0407107	0.0812397	-0.011493	0.0539657	-0.1021	-0.0258132	0.0111128										1059	0.107839	0.278082	-0.0473955	0.301839	-0.411278	-0.133181
1061.1	-0.0214	0.5499	-0.3761	-1.202	-1.1847	1.4842	1.726		1061.1	0.06738	0.06843	0.00685	0.04801	-0.03006	-0.03367	0.00734										1061.1	0.0655307	0.0435697	0.00575702	0.0372957	-0.0364601	-0.0391632	-0.00187716										1061.1	0.173585	0.149138	0.0237412	0.208601	-0.146868	-0.202059
1063.2	-0.0302	0.539	-0.3699	-1.2083	-1.1109	1.5215	1.7017		1063.2	0.0583	0.05705	0.01299	0.04164	0.04367	0.00269	-0.01646										1063.2	0.0564507	0.0321897	0.011897	0.0309257	0.0372699	-0.00280316	-0.0256772										1063.2	0.149533	0.110185	0.0490617	0.172973	0.15013	-0.0144626
1065.3	-0.054	0.528	-0.3922	-1.2083	-1.014	1.4759	1.6761		1065.3	0.03423	0.04557	-0.00936	0.04157	0.14051	-0.04385	-0.04155										1065.3	0.0323807	0.0207097	-0.010453	0.0308557	0.13411	-0.0493432	-0.0507672										1065.3	0.0857736	0.0708889	-0.0431067	0.172581	0.54022	-0.254581
1067.4	-0.0553	0.5117	-0.3736	-1.2261	-1.0151	1.498	1.6663		1067.4	0.03265	0.0288	0.00919	0.0237	0.13935	-0.0227	-0.05085										1067.4	0.0308007	0.00393971	0.00809702	0.0129857	0.13295	-0.0281932	-0.0600672										1067.4	0.0815883	0.0134855	0.033391	0.0726312	0.535547	-0.14546
1069.5	-0.0339	0.4955	-0.3551	-1.2324	-1.0163	1.4856	1.7053		1069.5	0.05378	0.01212	0.02763	0.01732	0.13809	-0.03604	-0.01134										1069.5	0.0519307	-0.0127403	0.026537	0.0066057	0.13169	-0.0415332	-0.0205572										1069.5	0.13756	-0.0436097	0.109435	0.0369468	0.530472	-0.214286
1071.6	-0.044	0.4945	-0.3798	-1.2426	-1.0751	1.5008	1.7175		1071.6	0.0434	0.01064	0.00288	0.00705	0.07923	-0.02178	0.00136										1071.6	0.0415507	-0.0142203	0.00178702	-0.0036643	0.0728299	-0.0272732	-0.00785716										1071.6	0.110064	-0.0486757	0.00736942	-0.020495	0.293373	-0.140713
1073.7	-0.0327	0.507	-0.3922	-1.2388	-1.1778	1.5311	1.7151		1073.7	0.05443	0.02267	-0.00957	0.01078	-0.02354	0.00757	-0.000534763										1073.7	0.0525807	-0.00219029	-0.010663	6.57038e-05	-0.0299401	0.00207684	-0.00975192										1073.7	0.139282	-0.0074973	-0.0439727	0.000367492	-0.120604	0.0107153
1075.8	-0.0038	0.528	-0.4095	-1.2197	-1.2227	1.5228	1.7285		1075.8	0.08305	0.04319	-0.02693	0.02981	-0.0685	-0.00167	0.01337										1075.8	0.0812007	0.0183297	-0.028023	0.0190957	-0.0749001	-0.00716316	0.00415284										1075.8	0.215094	0.0627422	-0.115563	0.106805	-0.301712	-0.0369576
1077.9	-0.0138	0.5505	-0.3922	-1.235	-1.2504	1.549	1.7126		1077.9	0.07278	0.06521	-0.00968	0.01444	-0.09626	0.02358	-0.00202										1077.9	0.0709307	0.0403497	-0.010773	0.0037257	-0.10266	0.0180868	-0.0112372										1077.9	0.187889	0.138116	-0.0444263	0.0208385	-0.413534	0.0933173
1080	-0.0138	0.5489	-0.3563	-1.2096	-1.1697	1.498	1.6968		1080	0.0725	0.06313	0.02616	0.03976	-0.01562	-0.02836	-0.01732										1080	0.0706507	0.0382697	0.025067	0.0290457	-0.0220201	-0.0338532	-0.0265372										1080	0.187148	0.130996	0.103373	0.162457	-0.088701	-0.174662
1082.1	-0.0339	0.539	-0.3835	-1.2261	-1.1109	1.487	1.6895		1082.1	0.05213	0.05276	-0.00109	0.02319	0.04312	-0.0403	-0.02412										1082.1	0.0502807	0.0278997	-0.00218298	0.0124757	0.0367199	-0.0457932	-0.0333372										1082.1	0.133189	0.0955001	-0.00900232	0.0697787	0.147915	-0.236265
1084.2	-0.0452	0.5442	-0.3811	-1.2439	-1.0636	1.4925	1.6773		1084.2	0.04055	0.05748	0.00126	0.00532	0.09035	-0.03575	-0.03581										1084.2	0.0387007	0.0326197	0.000167018	-0.0053943	0.0839499	-0.0412432	-0.0450272										1084.2	0.102515	0.111657	0.000688761	-0.0301712	0.338166	-0.21279
1086.3	-0.0377	0.5557	-0.3798	-1.2337	-1.0382	1.509	1.6663		1086.3	0.04777	0.0685	0.0025	0.01545	0.11569	-0.02019	-0.04631										1086.3	0.0459207	0.0436397	0.00140702	0.0047357	0.10929	-0.0256832	-0.0555272										1086.3	0.12164	0.149378	0.00580235	0.0264876	0.44024	-0.13251
1088.4	-0.0415	0.5662	-0.3588	-1.2668	-1.0866	1.5146	1.6566		1088.4	0.0437	0.07853	0.02345	-0.01772	0.06723	-0.01553	-0.0555										1088.4	0.0418507	0.0536697	0.022357	-0.0284343	0.0608299	-0.0210232	-0.0647172										1088.4	0.110859	0.18371	0.0921973	-0.159038	0.245034	-0.108467
1090.5	-0.044	0.5672	-0.3526	-1.2439	-1.0878	1.5008	1.6675		1090.5	0.04092	0.07905	0.0296	0.0051	0.06597	-0.03028	-0.0441										1090.5	0.0390707	0.0541897	0.028507	-0.0056143	0.0595699	-0.0357732	-0.0533172										1090.5	0.103495	0.18549	0.117559	-0.0314017	0.239959	-0.184568
1092.6	-0.005	0.5698	-0.3464	-1.2642	-1.1708	1.527	1.6675		1092.6	0.07965	0.08117	0.03574	-0.01527	-0.01709	-0.00502	-0.04359										1092.6	0.0778007	0.0563097	0.034647	-0.0259843	-0.0234901	-0.0105132	-0.0528072										1092.6	0.206087	0.192747	0.14288	-0.145334	-0.0946224	-0.0542416
1094.7	-0.0138	0.5766	-0.3575	-1.2324	-1.1962	1.5187	1.6505		1094.7	0.07057	0.0875	0.02459	0.01646	-0.04255	-0.01426	-0.06009										1094.7	0.0687207	0.0626397	0.023497	0.0057457	-0.0489501	-0.0197532	-0.0693072										1094.7	0.182035	0.214414	0.0968985	0.0321367	-0.19718	-0.101915
1096.8	-0.0314	0.607	-0.3427	-1.2185	-1.2147	1.5215	1.6736		1096.8	0.0527	0.11742	0.03933	0.03029	-0.06112	-0.01241	-0.03648										1096.8	0.0508507	0.0925597	0.038237	0.0195757	-0.0675201	-0.0179032	-0.0456972										1096.8	0.134699	0.31683	0.157684	0.10949	-0.271984	-0.0923697
1098.9	-0.0176	0.5991	-0.3365	-1.2426	-1.1708	1.5683	1.6809		1098.9	0.06622	0.10904	0.04548	0.00611	-0.01728	0.03345	-0.02868										1098.9	0.0643707	0.0841797	0.044387	-0.0046043	-0.0236801	0.0279568	-0.0378972										1098.9	0.170512	0.288145	0.183046	-0.0257526	-0.0953878	0.144241
1101	-0.0063	0.5881	-0.3501	-1.2337	-1.1305	1.5118	1.7151		1101	0.07725	0.09757	0.03183	0.01494	0.02296	-0.02399	0.00603										1101	0.0754007	0.0727097	0.030737	0.0042257	0.0165599	-0.0294832	-0.00318716										1101	0.19973	0.248884	0.126755	0.0236351	0.0667065	-0.152116
1103.1	-0.0465	0.5677	-0.3316	-1.2629	-1.0751	1.5325	1.6931		1103.1	0.03677	0.07669	0.05027	-0.01433	0.0783	-0.00424	-0.01547										1103.1	0.0349207	0.0518297	0.049177	-0.0250443	0.0718999	-0.00973316	-0.0246872										1103.1	0.0925019	0.177412	0.202799	-0.140077	0.289626	-0.0502173
1105.2	-0.0578	0.5295	-0.365	-1.2464	-1.029	1.549	1.7151		1105.2	0.0252	0.03801	0.01682	0.0021	0.12434	0.01132	0.00704										1105.2	0.0233507	0.0131497	0.015727	-0.0086143	0.11794	0.00582684	-0.00217716										1105.2	0.0618539	0.0450112	0.0648561	-0.0481812	0.475084	0.030063
1107.3	-0.0565	0.5285	-0.3687	-1.268	-1.0416	1.5559	1.6809		1107.3	0.02622	0.03654	0.01307	-0.01957	0.11167	0.01728	-0.02666										1107.3	0.0243707	0.0116797	0.011977	-0.0302843	0.10527	0.0117868	-0.0358772										1107.3	0.0645558	0.0399794	0.0493916	-0.169385	0.424047	0.0608131
1109.4	-0.0603	0.5091	-0.3551	-1.2528	-1.0762	1.5725	1.6834		1109.4	0.02214	0.01666	0.02661	-0.00445	0.07701	0.03293	-0.02365										1109.4	0.0202907	-0.00820029	0.025517	-0.0151643	0.0706099	0.0274368	-0.0328672										1109.4	0.0537482	-0.0280694	0.105229	-0.0848164	0.28443	0.141558
1111.5	-0.0201	0.4919	-0.3563	-1.2337	-1.1397	1.5449	1.6858		1111.5	0.06207	-0.00102	0.02536	0.01458	0.01345	0.00439	-0.02075										1111.5	0.0602207	-0.0258803	0.024267	0.0038657	0.00704993	-0.00110316	-0.0299672										1111.5	0.159519	-0.0885876	0.100074	0.0216215	0.0283985	-0.00569164
1113.6	-0.0151	0.5018	-0.3266	-1.2375	-1.1743	1.5311	1.7139		1113.6	0.06679	0.00841	0.05501	0.01071	-0.02121	-0.01035	0.00786										1113.6	0.0649407	-0.0164503	0.053917	-4.29624e-06	-0.0276101	-0.0158432	-0.00135716										1113.6	0.172022	-0.056309	0.222347	-2.40296e-05	-0.111219	-0.0817413
1115.7	-0.0075	0.5253	-0.339	-1.2375	-1.2066	1.5283	1.67		1115.7	0.07412	0.03143	0.04255	0.01064	-0.05357	-0.0141	-0.03554										1115.7	0.0722707	0.00656971	0.041457	-7.42962e-05	-0.0599701	-0.0195932	-0.0447572										1115.7	0.191439	0.022488	0.170963	-0.000415551	-0.241571	-0.101089
1117.8	-0.0402	0.5405	-0.3402	-1.2363	-1.232	1.5477	1.6578		1117.8	0.04114	0.04615	0.0413	0.01177	-0.07904	0.00436	-0.04723										1117.8	0.0392907	0.0212897	0.040207	0.0010557	-0.0854401	-0.00113316	-0.0564472										1117.8	0.104078	0.0728742	0.165808	0.00590473	-0.344169	-0.00584642
1119.9	-0.049	0.5191	-0.3588	-1.2401	-1.1893	1.5435	1.6883		1119.9	0.03207	0.02428	0.02264	0.00789	-0.0364	-0.000784286	-0.01623										1119.9	0.0302207	-0.000580287	0.021547	-0.0028243	-0.0428001	-0.00627744	-0.0254472										1119.9	0.080052	-0.00198631	0.088857	-0.0157968	-0.172407	-0.0323879
1122	-0.0327	0.5238	-0.3551	-1.2286	-1.1881	1.5187	1.6907		1122	0.04809	0.0285	0.02629	0.01932	-0.03526	-0.02653	-0.01332										1122	0.0462407	0.00363971	0.025197	0.0086057	-0.0416601	-0.0320232	-0.0225372										1122	0.122488	0.0124587	0.103909	0.0481331	-0.167815	-0.16522
1124.1	-0.049	0.5191	-0.3736	-1.2553	-1.1316	1.5615	1.6919		1124.1	0.03152	0.02332	0.00774	-0.00745	0.02118	0.01533	-0.01162										1124.1	0.0296707	-0.00154029	0.00664702	-0.0181643	0.0147799	0.00983684	-0.0208372										1124.1	0.0785951	-0.00527237	0.0274114	-0.101596	0.0595364	0.0507523
1126.2	-0.0251	0.5651	-0.3687	-1.2833	-1.1339	1.5863	1.6968		1126.2	0.05514	0.06885	0.01258	-0.03552	0.01882	0.03919	-0.00621										1126.2	0.0532907	0.0439897	0.011487	-0.0462343	0.0124199	0.0336968	-0.0154272										1126.2	0.141162	0.150576	0.0473709	-0.258596	0.0500298	0.173856
1128.3	-0.0302	0.5819	-0.3613	-1.2642	-1.1143	1.5615	1.6651		1128.3	0.04977	0.08517	0.01993	-0.01649	0.03835	0.01344	-0.03741										1128.3	0.0479207	0.0603097	0.018837	-0.0272043	0.0319499	0.00794684	-0.0466272										1128.3	0.126938	0.206439	0.0776813	-0.152158	0.1287	0.041001
1130.4	-0.0264	0.584	-0.3674	-1.2744	-1.1062	1.5477	1.6956		1130.4	0.05329	0.08679	0.01378	-0.02677	0.04639	-0.0013	-0.0064										1130.4	0.0514407	0.0619297	0.012687	-0.0374843	0.0399899	-0.00679316	-0.0156172										1130.4	0.136262	0.211984	0.0523196	-0.209656	0.161087	-0.0350487
1132.5	0.0113	0.5892	-0.3835	-1.2706	-1.1466	1.5615	1.6943		1132.5	0.09071	0.09152	-0.00238	-0.02304	0.00593	0.01155	-0.0072										1132.5	0.0888607	0.0666597	-0.00347298	-0.0337543	-0.000470066	0.00605684	-0.0164172										1132.5	0.235384	0.228175	-0.0143221	-0.188793	-0.00189351	0.0312497
1134.6	-0.0025	0.6023	-0.3328	-1.249	-1.1962	1.5297	1.687		1134.6	0.07664	0.10414	0.04827	-0.00151	-0.04373	-0.02119	-0.01399										1134.6	0.0747907	0.0792797	0.047177	-0.0122243	-0.0501301	-0.0266832	-0.0232072										1134.6	0.198114	0.271373	0.194552	-0.0683725	-0.201933	-0.137669
1136.7	-0.0151	0.6049	-0.3526	-1.2553	-1.2112	1.527	1.7004		1136.7	0.06376	0.10626	0.02841	-0.00788	-0.05879	-0.02483	-8.75083e-05										1136.7	0.0619107	0.0813997	0.027317	-0.0185943	-0.0651901	-0.0303232	-0.00930467										1136.7	0.163996	0.278629	0.112652	-0.104001	-0.262598	-0.156449
1138.8	-0.0276	0.5876	-0.3526	-1.2668	-1.1755	1.5421	1.7151		1138.8	0.05099	0.08849	0.02836	-0.01945	-0.02316	-0.01068	0.01512										1138.8	0.0491407	0.0636297	0.027267	-0.0301643	-0.0295601	-0.0161732	0.00590284										1138.8	0.130169	0.217803	0.112446	-0.168714	-0.119074	-0.0834439
1140.9	-0.0101	0.5494	-0.3749	-1.268	-1.1305	1.5504	1.7163		1140.9	0.06821	0.04981	0.00601	-0.02073	0.02178	-0.00332	0.01682										1140.9	0.0663607	0.0249497	0.00491702	-0.0314443	0.0153799	-0.00881316	0.00760284										1140.9	0.175784	0.0854023	0.0202771	-0.175873	0.0619533	-0.0454707
1143	0.0126	0.5369	-0.3798	-1.2756	-1.0924	1.5201	1.7078		1143	0.09064	0.03683	0.00105	-0.0284	0.05982	-0.03456	0.00883										1143	0.0887907	0.0119697	-4.29817e-05	-0.0391143	0.0534199	-0.0400532	-0.000387161										1143	0.235199	0.0409721	-0.000177251	-0.218773	0.215186	-0.20665
1145.1	-0.0088	0.5285	-0.3736	-1.2718	-1.0566	1.5173	1.7175		1145.1	0.06896	0.02795	0.0072	-0.02467	0.09556	-0.03831	0.01903										1145.1	0.0671107	0.00308971	0.00610702	-0.0353843	0.0891599	-0.0438032	0.00981284										1145.1	0.17777	0.010576	0.0251845	-0.19791	0.359153	-0.225998
1147.2	-0.0151	0.518	-0.3464	-1.2972	-1.037	1.5656	1.6858		1147.2	0.06239	0.01698	0.03435	-0.05014	0.1151	0.00905	-0.01216										1147.2	0.0605407	-0.00788029	0.033257	-0.0608543	0.1087	0.00355684	-0.0213772										1147.2	0.160367	-0.026974	0.137147	-0.340368	0.437864	0.0183512
1149.3	-0.0452	0.517	-0.36	-1.3061	-1.0843	1.5504	1.6968		1149.3	0.03201	0.0155	0.02069	-0.05911	0.06774	-0.00709	-0.000658057										1149.3	0.0301607	-0.00936029	0.019597	-0.0698243	0.0613399	-0.0125832	-0.00987522										1149.3	0.079893	-0.03204	0.0808155	-0.390539	0.247089	-0.0649216
1151.4	-0.0188	0.5096	-0.36	-1.2693	-1.1201	1.5559	1.6773		1151.4	0.05814	0.00762	0.02064	-0.02239	0.03187	-0.00254	-0.01965										1151.4	0.0562907	-0.0172403	0.019547	-0.0331043	0.0254699	-0.00803316	-0.0288672										1151.4	0.149109	-0.0590131	0.0806093	-0.185158	0.102598	-0.0414463
1153.5	-0.0176	0.528	-0.3167	-1.2604	-1.1524	1.5311	1.7004		1153.5	0.05906	0.02555	0.06388	-0.01356	-0.000488654	-0.02828	0.00395										1153.5	0.0572107	0.000689713	0.062787	-0.0242743	-0.00688872	-0.0337732	-0.00526716										1153.5	0.151546	0.00236087	0.258925	-0.13577	-0.0277491	-0.174249
1155.6	-0.0276	0.5437	-0.3613	-1.2439	-1.1789	1.5587	1.6968		1155.6	0.04878	0.04077	0.01923	0.00287	-0.02705	-0.00162	0.000856668										1155.6	0.0469307	0.0159097	0.018137	-0.0078443	-0.0334501	-0.00711316	-0.00836049										1155.6	0.124315	0.0544586	0.0747946	-0.0438744	-0.134743	-0.0366997
1157.7	-0.0239	0.5552	-0.3749	-1.2439	-1.2101	1.5546	1.6858		1157.7	0.05221	0.05179	0.00558	0.0028	-0.05831	-0.00667	-0.00964										1157.7	0.0503607	0.0269297	0.00448702	-0.0079143	-0.0647101	-0.0121632	-0.0188572										1157.7	0.133401	0.0921798	0.0185039	-0.044266	-0.260664	-0.0627547
1159.8	-0.0226	0.5285	-0.3687	-1.2426	-1.1535	1.5283	1.6785		1159.8	0.05323	0.02462	0.01172	0.00403	-0.00177	-0.03391	-0.01643										1159.8	0.0513807	-0.000240287	0.010627	-0.0066843	-0.00817007	-0.0394032	-0.0256472										1159.8	0.136103	-0.000822497	0.0438244	-0.0373864	-0.0329106	-0.203297
1161.9	-0.005	0.5227	-0.36	-1.2528	-1.097	1.5559	1.6736		1161.9	0.07056	0.01834	0.02037	-0.00625	0.05466	-0.00725	-0.02083										1161.9	0.0687107	-0.00652029	0.019277	-0.0169643	0.0482599	-0.0127432	-0.0300472										1161.9	0.182009	-0.0223188	0.0794958	-0.0948841	0.1944	-0.0657471
1164	-0.0113	0.5321	-0.3489	-1.2706	-1.0809	1.5477	1.6736		1164	0.06398	0.02726	0.03142	-0.02412	0.0707	-0.0164	-0.02032										1164	0.0621307	0.00239971	0.030327	-0.0348343	0.0642999	-0.0218932	-0.0295372										1164	0.164579	0.00821416	0.125065	-0.194834	0.259012	-0.112956
1166.1	-0.0126	0.5541	-0.3204	-1.2795	-1.0809	1.5477	1.687		1166.1	0.06241	0.04879	0.05986	-0.03309	0.07064	-0.01734	-0.00642										1166.1	0.0605607	0.0239297	0.058767	-0.0438043	0.0642399	-0.0228332	-0.0156372										1166.1	0.16042	0.0819109	0.242347	-0.245005	0.258771	-0.117806
1168.2	-0.039	0.5777	-0.3501	-1.3328	-1.1074	1.5477	1.6907		1168.2	0.03573	0.07191	0.03011	-0.08646	0.04408	-0.01828	-0.00221										1168.2	0.0338807	0.0470497	0.029017	-0.0971743	0.0376799	-0.0237732	-0.0114272										1168.2	0.089747	0.16105	0.119662	-0.543512	0.151782	-0.122655
1170.3	-0.0352	0.5787	-0.3551	-1.3163	-1.1489	1.5463	1.6566		1170.3	0.03926	0.07243	0.02505	-0.07003	0.00252	-0.02063	-0.03581										1170.3	0.0374107	0.0475697	0.023957	-0.0807443	-0.00388007	-0.0261232	-0.0450272										1170.3	0.0990977	0.16283	0.0987955	-0.451616	-0.0156296	-0.13478
1172.4	-0.0415	0.5887	-0.3588	-1.315	-1.2227	1.5256	1.6797		1172.4	0.03268	0.08196	0.0213	-0.06881	-0.07135	-0.04227	-0.0122										1172.4	0.0308307	0.0570997	0.020207	-0.0795243	-0.0777501	-0.0477632	-0.0214172										1172.4	0.0816678	0.195451	0.083331	-0.444793	-0.313192	-0.24643
1174.5	0.0025	0.6101	-0.3674	-1.3138	-1.2077	1.549	1.6736		1174.5	0.07641	0.10288	0.01265	-0.06768	-0.05641	-0.01981	-0.0178										1174.5	0.0745607	0.0780197	0.011557	-0.0783943	-0.0628101	-0.0253032	-0.0270172										1174.5	0.197505	0.26706	0.0476596	-0.438472	-0.253011	-0.130549
1176.6	-0.0214	0.6258	-0.3897	-1.2947	-1.2112	1.5449	1.6809		1176.6	0.05223	0.1181	-0.00971	-0.04865	-0.05997	-0.02486	-0.00999										1176.6	0.0503807	0.0932397	-0.010803	-0.0593643	-0.0663701	-0.0303532	-0.0192072										1176.6	0.133454	0.319157	-0.04455	-0.332034	-0.267351	-0.156604
1178.7	-0.0038	0.618	-0.3959	-1.2871	-1.1858	1.5228	1.6675		1178.7	0.06955	0.10983	-0.01596	-0.04112	-0.03463	-0.0479	-0.02289										1178.7	0.0677007	0.0849697	-0.017053	-0.0518343	-0.0410301	-0.0533932	-0.0321072										1178.7	0.179333	0.290849	-0.0703242	-0.289918	-0.165277	-0.275477
1180.8	-0.0025	0.6101	-0.3736	-1.3138	-1.1097	1.5421	1.6639		1180.8	0.07058	0.10145	0.00629	-0.06789	0.04141	-0.02954	-0.02598										1180.8	0.0687307	0.0765897	0.00519702	-0.0786043	0.0350099	-0.0350332	-0.0351972										1180.8	0.182062	0.262165	0.0214318	-0.439647	0.141027	-0.18075
1182.9	-0.0415	0.585	-0.3885	-1.3277	-1.0601	1.5449	1.7029		1182.9	0.0313	0.07587	-0.00867	-0.08187	0.09094	-0.02769	0.01352										1182.9	0.0294507	0.0510097	-0.00976298	-0.0925843	0.0845399	-0.0331832	0.00430284										1182.9	0.0780123	0.174605	-0.0402612	-0.517839	0.340543	-0.171205
1185	0.005	0.5562	-0.3885	-1.2629	-1.0209	1.527	1.7114		1185	0.07753	0.0466	-0.00872	-0.01714	0.13008	-0.04653	0.02253										1185	0.0756807	0.0217397	-0.00981298	-0.0278543	0.12368	-0.0520232	0.0133128										1185	0.200472	0.0744145	-0.0404674	-0.155794	0.498206	-0.268409
1187.1	-0.0289	0.5332	-0.3637	-1.31	-1.0313	1.5297	1.7224		1187.1	0.04335	0.02312	0.01602	-0.06431	0.11962	-0.04477	0.03403										1187.1	0.0415007	-0.00174029	0.014927	-0.0750243	0.11322	-0.0502632	0.0248128										1187.1	0.109932	-0.00595696	0.061557	-0.419623	0.456071	-0.259328
1189.2	-0.0415	0.5248	-0.3848	-1.296	-1.0786	1.5546	1.6809		1189.2	0.03048	0.01424	-0.00513	-0.05038	0.07226	-0.02082	-0.00696										1189.2	0.0286307	-0.0106203	-0.00622298	-0.0610943	0.0658599	-0.0263132	-0.0161772										1189.2	0.0758402	-0.036353	-0.0256627	-0.34171	0.265296	-0.13576
1191.3	-0.0063	0.5238	-0.3674	-1.2871	-1.1558	1.578	1.6627		1191.3	0.0654	0.01277	0.01222	-0.04155	-0.005	0.00164	-0.02466										1191.3	0.0635507	-0.0120903	0.011127	-0.0522643	-0.0114001	-0.00385316	-0.0338772										1191.3	0.16834	-0.0413848	0.0458863	-0.292323	-0.0459216	-0.01988
1193.4	-0.0138	0.5238	-0.365	-1.2769	-1.1824	1.5656	1.6614		1193.4	0.05763	0.01229	0.01456	-0.03143	-0.03167	-0.01171	-0.02545										1193.4	0.0557807	-0.0125703	0.013467	-0.0421443	-0.0380701	-0.0172032	-0.0346672										1193.4	0.147758	-0.0430278	0.0555362	-0.23572	-0.153353	-0.0887581
1195.5	-0.0075	0.5363	-0.3848	-1.2896	-1.1432	1.5587	1.6468		1195.5	0.06365	0.02431	-0.00529	-0.0442	0.00747	-0.01955	-0.03955										1195.5	0.0618007	-0.000550287	-0.00638298	-0.0549143	0.00106993	-0.0250432	-0.0487672										1195.5	0.163705	-0.00188362	-0.0263226	-0.307145	0.0043099	-0.129208
1197.6	0.0013	0.5369	-0.3798	-1.2604	-1.1328	1.5683	1.6444		1197.6	0.07217	0.02444	-0.000344324	-0.01507	0.01781	-0.01089	-0.04145										1197.6	0.0703207	-0.000420287	-0.00143731	-0.0257843	0.0114099	-0.0163832	-0.0506672										1197.6	0.186273	-0.00143863	-0.00592725	-0.144216	0.0459614	-0.0845274
1199.7	-0.0138	0.5395	-0.3996	-1.2452	-1.1155	1.5739	1.6407		1199.7	0.0568	0.02656	-0.0202	5.84939e-05	0.03505	-0.00624	-0.04464										1199.7	0.0549507	0.00169971	-0.021293	-0.0106558	0.0286499	-0.0117332	-0.0538572										1199.7	0.14556	0.00581808	-0.0878094	-0.0595997	0.115407	-0.0605361
1201.8	-0.0264	0.5374	-0.3848	-1.2668	-1.0555	1.5932	1.6188		1201.8	0.04392	0.02398	-0.00545	-0.02161	0.09499	0.01212	-0.06604										1201.8	0.0420707	-0.000880287	-0.00654298	-0.0323243	0.0885899	0.00662684	-0.0752572										1201.8	0.111442	-0.0030132	-0.0269824	-0.180795	0.356857	0.0341906
1203.9	-0.0214	0.541	-0.3885	-1.2909	-1.0786	1.5904	1.6529		1203.9	0.04865	0.0271	-0.00921	-0.04579	0.07183	0.00838	-0.03143										1203.9	0.0468007	0.00223971	-0.010303	-0.0565043	0.0654299	0.00288684	-0.0406472										1203.9	0.123971	0.00766649	-0.0424881	-0.316038	0.263564	0.0148944
1206	-0.0188	0.5813	-0.4021	-1.2693	-1.1339	1.5642	1.6468		1206	0.05097	0.06693	-0.02286	-0.02426	0.01646	-0.01877	-0.03703										1206	0.0491207	0.0420697	-0.023953	-0.0349743	0.0100599	-0.0242632	-0.0462472										1206	0.130116	0.144004	-0.0987789	-0.195617	0.0405233	-0.125183
1208.1	-0.0201	0.5923	-0.3773	-1.282	-1.1535	1.5463	1.6809		1208.1	0.0494	0.07745	0.00189	-0.03703	-0.0032	-0.03761	-0.00242										1208.1	0.0475507	0.0525897	0.000797018	-0.0477443	-0.00960007	-0.0431032	-0.0116372										1208.1	0.125958	0.180013	0.0032868	-0.267042	-0.0386709	-0.222387
1210.2	-0.039	0.6038	-0.3538	-1.2668	-1.1893	1.5697	1.6809		1210.2	0.03022	0.08847	0.02533	-0.0219	-0.03906	-0.01515	-0.00192										1210.2	0.0283707	0.0636097	0.024237	-0.0326143	-0.0454601	-0.0206432	-0.0111372										1210.2	0.0751515	0.217735	0.0999502	-0.182417	-0.183122	-0.106506
1212.3	-0.0327	0.619	-0.3365	-1.2693	-1.1962	1.5766	1.6688		1212.3	0.03625	0.1032	0.04258	-0.02447	-0.04602	-0.0092	-0.01351										1212.3	0.0344007	0.0783397	0.041487	-0.0351843	-0.0524201	-0.0146932	-0.0227272										1212.3	0.0911244	0.268155	0.171087	-0.196792	-0.211158	-0.075808
1214.4	-0.0364	0.6394	-0.3402	-1.2706	-1.1731	1.5683	1.6432		1214.4	0.03227	0.12312	0.03883	-0.02585	-0.02298	-0.01844	-0.03861										1214.4	0.0304207	0.0982597	0.037737	-0.0365643	-0.0293801	-0.0239332	-0.0478272										1214.4	0.0805817	0.336341	0.155622	-0.20451	-0.118348	-0.123481
1216.5	-0.0138	0.6384	-0.36	-1.2337	-1.1258	1.5573	1.6188		1216.5	0.0546	0.12164	0.01897	0.01098	0.02425	-0.03038	-0.0625										1216.5	0.0527507	0.0967797	0.017877	0.000265704	0.0178499	-0.0358732	-0.0717172										1216.5	0.139732	0.331275	0.0737224	0.00148612	0.0719029	-0.185084
1218.6	0.0126	0.6122	-0.3514	-1.2324	-1.0474	1.5518	1.6651		1218.6	0.08072	0.09497	0.02752	0.01221	0.10259	-0.03683	-0.0157										1218.6	0.0788707	0.0701097	0.026427	0.0014957	0.0961899	-0.0423232	-0.0249172										1218.6	0.208922	0.239984	0.108981	0.00836572	0.387471	-0.218362
1220.7	0.0126	0.584	-0.3872	-1.2426	-1.0601	1.5863	1.7017		1220.7	0.08044	0.06629	-0.00834	0.00194	0.08983	-0.00327	0.02141										1220.7	0.0785907	0.0414297	-0.00943298	-0.0087743	0.0834299	-0.00876316	0.0121928										1220.7	0.20818	0.141813	-0.0389003	-0.0490761	0.336072	-0.0452127
1222.8	0.0176	0.5531	-0.3613	-1.2337	-1.0797	1.5559	1.7321		1222.8	0.08517	0.03491	0.01751	0.01077	0.07017	-0.03461	0.05231										1222.8	0.0833207	0.0100497	0.016417	5.57038e-05	0.0637699	-0.0401032	0.0430928										1222.8	0.220709	0.0343999	0.0677016	0.00031156	0.256877	-0.206908
1224.9	0.0176	0.5557	-0.3613	-1.2668	-1.1351	1.5946	1.7419		1224.9	0.08489	0.03704	0.01746	-0.02241	0.01471	0.00314	0.06262										1224.9	0.0830407	0.0121797	0.016367	-0.0331243	0.00830993	-0.00235316	0.0534028										1224.9	0.219968	0.0416909	0.0674954	-0.18527	0.033474	-0.0121409
1227	0.0176	0.5578	-0.3798	-1.2299	-1.1362	1.607	1.7273		1227	0.08462	0.03866	-0.0011	0.01442	0.01354	0.0146	0.04852										1227	0.0827707	0.0137997	-0.00219298	0.0037057	0.00713993	0.00910684	0.0393028										1227	0.219252	0.0472361	-0.00904356	0.0207266	0.028761	0.0469859
1229.1	0.0377	0.5599	-0.3637	-1.2337	-1.1916	1.5711	1.7236		1229.1	0.10444	0.04028	0.01495	0.01055	-0.04192	-0.02224	0.04533										1229.1	0.102591	0.0154197	0.013857	-0.000164296	-0.0483201	-0.0277332	0.0361128										1229.1	0.271754	0.0527813	0.0571445	-0.000918936	-0.194642	-0.143087
1231.2	0.0452	0.5468	-0.3872	-1.2617	-1.1558	1.5821	1.6614		1231.2	0.11167	0.02671	-0.0086	-0.01752	-0.00618	-0.01219	-0.01637										1231.2	0.109821	0.00184971	-0.00969298	-0.0282343	-0.0125801	-0.0176832	-0.0255872										1231.2	0.290906	0.00633152	-0.0399725	-0.157919	-0.0506749	-0.0912346
1233.3	0.0101	0.5452	-0.3365	-1.2439	-1.1016	1.607	1.659		1233.3	0.07629	0.02463	0.04204	0.00020633	0.04796	0.01177	-0.01826										1233.3	0.0744407	-0.000230287	0.040947	-0.010508	0.0415599	0.00627684	-0.0274772										1233.3	0.197187	-0.000788267	0.16886	-0.0587728	0.167411	0.0323848
1235.4	0.0302	0.5499	-0.3736	-1.2147	-1.0682	1.5766	1.6249		1235.4	0.09612	0.02885	0.00489	0.02933	0.0813	-0.01957	-0.05186										1235.4	0.0942707	0.00398971	0.00379702	0.0186157	0.0748999	-0.0250632	-0.0610772										1235.4	0.249715	0.0136567	0.0156584	0.104121	0.301711	-0.129311
1237.5	0.005	0.5468	-0.365	-1.2324	-1.0463	1.6015	1.648		1237.5	0.07064	0.02528	0.01343	0.01156	0.10313	0.00438	-0.02825										1237.5	0.0687907	0.000419713	0.012337	0.000845704	0.0967299	-0.00111316	-0.0374672										1237.5	0.182221	0.00143667	0.0508762	0.00473016	0.389646	-0.00574324
1239.6	0.0075	0.5196	-0.3476	-1.2337	-1.0578	1.5877	1.6992		1239.6	0.07287	-0.0024	0.03078	0.01019	0.09157	-0.01036	0.02345										1239.6	0.0710207	-0.0272603	0.029687	-0.000524296	0.0851699	-0.0158532	0.0142328										1239.6	0.188128	-0.0933113	0.122425	-0.00293248	0.343081	-0.0817929
1241.7	-0.0113	0.5076	-0.3625	-1.2324	-1.0855	1.5725	1.687		1241.7	0.05379	-0.01488	0.01583	0.01142	0.06381	-0.0265	0.01176										1241.7	0.0519407	-0.0397403	0.014737	0.000705704	0.0574099	-0.0319932	0.00254284										1241.7	0.137586	-0.13603	0.0607735	0.00394712	0.231258	-0.165066
1243.8	-0.0113	0.5285	-0.3476	-1.2528	-1.1558	1.5877	1.7017		1243.8	0.05351	0.00555	0.03067	-0.00905	-0.00655	-0.01225	0.02696										1243.8	0.0516607	-0.0193103	0.029577	-0.0197643	-0.0129501	-0.0177432	0.0177428										1243.8	0.136845	-0.0660987	0.121972	-0.110545	-0.0521653	-0.0915441
1245.9	0	0.5609	-0.3303	-1.221	-1.1997	1.5987	1.7041		1245.9	0.06454	0.03747	0.04792	0.02267	-0.05051	-0.00219	0.02987										1245.9	0.0626907	0.0126097	0.046827	0.0119557	-0.0569101	-0.00768316	0.0206528										1245.9	0.166062	0.0431628	0.193108	0.0668702	-0.229244	-0.0396405
1248	-0.0339	0.5625	-0.3291	-1.2426	-1.2331	1.6125	1.7395		1248	0.03036	0.03859	0.04907	0.001	-0.08398	0.01066	0.06577										1248	0.0285107	0.0137297	0.047977	-0.0097143	-0.0903801	0.00516684	0.0565528										1248	0.0755223	0.0469965	0.197851	-0.0543337	-0.364068	0.0266578
1250.1	-0.0339	0.5808	-0.3452	-1.2274	-1.2043	1.6139	1.6712		1250.1	0.03009	0.05642	0.03291	0.01613	-0.05524	0.01112	-0.00202										1250.1	0.0282407	0.0315597	0.031817	0.0054157	-0.0616401	0.00562684	-0.0112372										1250.1	0.0748071	0.108028	0.131209	0.0302909	-0.248298	0.0290312
1252.2	0.0101	0.6065	-0.3402	-1.207	-1.1455	1.5932	1.6553		1252.2	0.07381	0.08164	0.03786	0.03646	0.0035	-0.01052	-0.01742										1252.2	0.0719607	0.0567797	0.036767	0.0257457	-0.00290007	-0.0160132	-0.0266372										1252.2	0.190618	0.194356	0.151622	0.144	-0.011682	-0.0826184
1254.3	0.0138	0.6185	-0.3489	-1.2045	-1.0613	1.607	1.6822		1254.3	0.07724	0.09316	0.0291	0.03889	0.08764	0.00233	0.00999										1254.3	0.0753907	0.0682997	0.028007	0.0281757	0.0812399	-0.00316316	0.000772839										1254.3	0.199703	0.233788	0.115497	0.157591	0.32725	-0.01632
1256.4	-0.0138	0.631	-0.3526	-1.2413	-1.0762	1.6028	1.6383		1256.4	0.04936	0.10519	0.02535	0.00201	0.07268	-0.00281	-0.03341										1256.4	0.0475107	0.0803297	0.024257	-0.0087043	0.0662799	-0.00830316	-0.0426272										1256.4	0.125852	0.274967	0.100033	-0.0486846	0.266988	-0.0428394
1258.5	-0.0151	0.6352	-0.3378	-1.2388	-1.0878	1.6152	1.6444		1258.5	0.04779	0.10891	0.0401	0.00444	0.06101	0.00865	-0.0268										1258.5	0.0459407	0.0840497	0.039007	-0.0062743	0.0546099	0.00315684	-0.0360172										1258.5	0.121693	0.2877	0.16086	-0.0350932	0.219979	0.0162874
1260.6	-0.0201	0.6085	-0.3452	-1.2274	-1.1201	1.6304	1.6773		1260.6	0.04251	0.08173	0.03264	0.01577	0.02865	0.0229	0.0066										1260.6	0.0406607	0.0568697	0.031547	0.0050557	0.0222499	0.0174068	-0.00261716										1260.6	0.107707	0.194664	0.130096	0.0282774	0.0896269	0.089809
1262.7	-0.0126	0.5876	-0.3415	-1.221	-1.1593	1.6828	1.7017		1262.7	0.04974	0.06036	0.03629	0.0221	-0.01061	0.07436	0.03151										1262.7	0.0478907	0.0354997	0.035197	0.0113857	-0.0170101	0.0688668	0.0222928										1262.7	0.126858	0.121515	0.145148	0.0636821	-0.0685198	0.355312
1264.8	-0.0088	0.5892	-0.3056	-1.2223	-1.1904	1.6428	1.7346		1264.8	0.05326	0.06148	0.07214	0.02073	-0.04177	0.03342	0.06491										1264.8	0.0514107	0.0366197	0.071047	0.0100157	-0.0481701	0.0279268	0.0556928										1264.8	0.136182	0.125348	0.292988	0.0560195	-0.194038	0.144086
1266.9	0.0025	0.5976	-0.3439	-1.2363	-1.1731	1.6649	1.6956		1266.9	0.06428	0.0694	0.03378	0.00665	-0.02453	0.05457	0.02642										1266.9	0.0624307	0.0445397	0.032687	-0.0040643	-0.0309301	0.0490768	0.0172028										1266.9	0.165374	0.152458	0.134797	-0.0227323	-0.124592	0.253207
1269	0.005	0.5656	-0.3476	-1.2388	-1.1143	1.6456	1.6712		1269	0.06651	0.03692	0.03003	0.00408	0.03421	0.03433	0.00252										1269	0.0646607	0.0120597	0.028937	-0.0066343	0.0278099	0.0288368	-0.00669716										1269	0.171281	0.0412801	0.119332	-0.0371067	0.112024	0.148781
1271.1	0.0038	0.5437	-0.3427	-1.2731	-1.0463	1.6194	1.6785		1271.1	0.06503	0.01455	0.03487	-0.03029	0.10214	0.00719	0.01033										1271.1	0.0631807	-0.0103103	0.033777	-0.0410043	0.0957399	0.00169684	0.00111284										1271.1	0.16736	-0.0352919	0.139292	-0.229344	0.385659	0.00875469
1273.2	-0.0013	0.5306	-0.3501	-1.2439	-0.9793	1.6235	1.6371		1273.2	0.05966	0.000971246	0.02742	-0.00116	0.16908	0.01034	-0.03057										1273.2	0.0578107	-0.023889	0.026327	-0.0118743	0.16268	0.00484684	-0.0397872										1273.2	0.153136	-0.0817716	0.108569	-0.0664149	0.655305	0.0250068
1275.3	-0.0251	0.5274	-0.3452	-1.2591	-1.0082	1.6332	1.6188		1275.3	0.03558	-0.00271	0.03227	-0.01643	0.14012	0.0191	-0.04836										1275.3	0.0337307	-0.0275703	0.031177	-0.0271443	0.13372	0.0136068	-0.0575772										1275.3	0.0893496	-0.0943725	0.12857	-0.151823	0.538649	0.0702032
1277.4	-0.0427	0.5442	-0.3452	-1.2172	-1.0589	1.6621	1.6212		1277.4	0.01771	0.01362	0.03221	0.02539	0.08936	0.04706	-0.04546										1277.4	0.0158607	-0.0112403	0.031117	0.0146757	0.0829599	0.0415668	-0.0546772										1277.4	0.0420135	-0.0384752	0.128322	0.0820836	0.334178	0.21446
1279.5	-0.0101	0.5447	-0.3464	-1.2388	-1.1351	1.6539	1.6639		1279.5	0.05003	0.01364	0.03096	0.00372	0.0131	0.03791	-0.00225										1279.5	0.0481807	-0.0112203	0.029867	-0.0069943	0.00669993	0.0324168	-0.0114672										1279.5	0.127626	-0.0384068	0.123168	-0.0391203	0.0269886	0.167252
[truncated: 56 more rows]
[truncated: 6 more columns]

## Sheet: Fig5B CO2 acetabularia
	Original data (P700 deltaI/I x10³)				Zero levels					Zero levels set				Maximum at onset of light pulse				Normalized to maximum						Averaged data (shown in Fig. 5B)
[truncated: 5,334 more rows]

## Sheet: Fig5C CO2 timida
		Original data (P700 deltaI/I x10³)										After slope correction in Origin (baseline subtraction tool)										Zero levels										Zero levels set									Maximum at onset of light pulse
[truncated: 762 more rows]
[truncated: 12 more columns]

[truncated: 6 more sheets: Fig5C amb timida, Fig5D CO2 acetabularia, Fig5E, Fig5F, Fig5G, Fig5H]
